# Supplementary material for: Ascorbate Peroxidase Neofunctionalization at the Origin of APX-R and APX-L: Evidence from Basal Archaeplastida
Source: Antioxidants (Basel). 2021 Apr 13;10(4):597. doi: 10.3390/antiox10040597 (PMC8069737; doi:10.3390/antiox10040597)
Supplement: Supplementary file 1 [file antioxidants-10-00597-s001.zip]

Archive with 2 entries (2 files):
- Supplementary material table S3.xlsx
- Supplementary material tables S1 S2 S4 revised 2.docx
