# Supplementary material for: Ascorbate Peroxidase Neofunctionalization at the Origin of APX-R and APX-L: Evidence from Basal Archaeplastida
Source: Antioxidants (Basel). 2021 Apr 13;10(4):597. doi: 10.3390/antiox10040597 (PMC8069737; doi:10.3390/antiox10040597)
Supplement: Supplementary file 1 [file antioxidants-10-00597-s001.zip › Supplementary material table S3.xlsx]

## Sheet: Planilha1
Table S3. Charophytes sequences retrieved from OneKP used in the analyses
Sequence ID	Protein sequence
Seq_2002514_Entransia_fimbriat	>ALAVEALEPGEDAAALAVIMKELAEEVNLLRAPSMLRLAFHDAGTFDPETGTGGANGSILYELERPENKGLKRPVKALQRVKDVLDPQLKVSWADLIALAGAQAVEVCGGPHIPVGLGRQDASGPDPEGQLPVETLSASDLKAIFQQRGYSTQELVALSGAHTLGGKGFGSSVTFDNAYFTGLLKKPWTDGTEMGRMVGIQTDHALADDHESLQYIRLYAADQGAFFRDFSTAYQKMVSQGAVWAS
Seq_2003328_Entransia_fimbriat	>MPAPLVDDAYKKGIEKARRELRALISEKNCAPIIVRLAWHDAGTYDATTRTGGPNGSIRSDKEYSHGANAGLKIAIDLLEPIKAKVPNITYADLYQLGGVTAVEVTGGPTIPFTPGRTDSLATTPDGRLPDAKQGAHHLRDVFYRMGLNDKDIVALSGAHTLGKCHKERSGFEGPWTDRPLKFDNAFFVELLRGDKEGLLKLPTDKVLVEDPVFRPYVELYAQDEDAFFRDYTESSRRLSELGCQYSSPYFAPGGAATAQLAPLSTTLWTSAVGVVAAGIVALIAYSYEKGKK
Seq_2026888_Entransia_fimbriat	>PVVTPEYAKEIEKARRELSALIVEKQCAPLLVRLAWHDAGTYDYKTKTGGPNASIRNAHESSHAANAGLSKAVELLEPIKQLVPDISYADLYQLAGVVAVEVTGGPVIPFHPGRKDVVESPEEGRLPDATKGPPHLRDVFYRMGLKDQDIVALSGAHTLGRSHKERSGFEGPWTERPLHFDNSYFTLLLGGEHEGLLQLPSDKALVEDPAFRPFVELYAKDEEKFFQDYAESHRKLSELGFSPDS
Seq_2027421_Entransia_fimbriat	>EEAAAAGFFDSFKRGPYYDKVLVKLTEFYKGDPGAVYEVLRLALHDAATYDKATGAGGAN GSIHFREELERPENAGLAAVVAKLEMVKADLDGELSAMYGPISWADLIWVGGEAALKKLF LDHAIAACGGDVEKGTQVATAFGTGGRWSTFQSRLGRRDATSPSPSTGLFRADASVDEIK ASFGRLGIKLSKLPVLAVLLGPVEEVEARLELDPELKASVLHYRTSRKEVTESLYEVDII AAYTKLASLGAQTDSDAYIPKK
Seq_2028280_Entransia_fimbriat	>STAVSTEEYAKQLQGAKGAIEDLIRSKNCNPIVVRLAWHDSGTYDKSFEWPQSGGATGSI RFKPEIDHNANAGLNNAILLFEDIKKQYPAVSYADLYQLASATAIELAGGPVIDMRYGRV DANSPEECAVDGRLPAADPPTPADHLRTVFYRMGLNDQDIVALSGAHTLGRARPDRSGFG KEETKYTKDGPGNPGGQSWTVEWLKFDNSYFKDVKAKADADLLVLPTDAALFEDESFKKY AEKYAADQSAFFSDYAVSHKKLSELGSRFSPPEGVKLPAPTAFKAADYSSNDYSDYMKKK MRDEYLGLGGSPDQPLQGNPFLVIIAIVAVLAILSKLTG
Seq_2007564_Cosmarium_tinctum	>AATDTAQLRGAKKAVKELISSKKCNPILIRLGWHDSGTYNKDAGDFPKAGGAIASIRFKP EIDHAANAGLANALELLAPIKEQFPEVSYADLFQLASATAIEVAGGPKIPMRYGRIDAAG PEDCAPDGNLPAADPPKPADHLRKVFYRMGLTDKEIVALSGAHTMGRARPDRSGFGKEST KYTKDGPGLPGGSSWTPEWLKFDNSYFKELKAKNDEDLLVLPTDAVLFEDPEFKKYAELY AEDEKAFFQDYALAHKRLSELGSKFDPPQGVMIDNFFITDVDEKPKDNVSAEMKERLRKE YVGFGGSAETPLANNPFLIIIAGISILAILSWLSG
Seq_2008208_Cosmarium_tinctum	>EQLKGARDAVKELIKSKHCNPILIRLGWHDSGTYNKEVAGEWPGAGGAIGSIRFKPEIDH GANAGLVNALALLEPIKQRYPGVSYADLFQLASATAVEVAGGPKIPMRYGRQDAAGPHQC SPEGNLPAADPPNPAEHLRKVFYRMGLNDQEIVALSGAHTLGRARPDRSGFGKKETKYTK DGPGHPGGSSWTPDWLTFDNSYFLEIKAQTDAELLVLPTDAVLFQDPEFKKFADKYAEDQ AVFFSDYAGAHKKLSELGSKFDPPQGITID
Seq_2009101_Cosmarium_tinctum	>ALAANIVQRGQRAVYQDKLKRALAPAIAENQALIPALLRLALNDALTYDKATKTGGANGS IRFPEELSRPENNGLAPALKLLESVKAQLDEELSEKGGPVSYADLIQFGGAAAMKRVFIN DCIAKAGDDETKGLELYRATGSAGQWGYFDKQFGRADADGPDPAGRVKEWGKLSTAELKE IFEPLAIKPRYITVLAIFLSDDLAATEAKLAADPEFAPFVAKYQKSRKSTSQTDYQVDLI TTFAKFSVAGAPINTEAYTFEPPRRT
Seq_2011355_Cosmarium_tinctum	>IRGVVRGVLSPPKCPGALRLAFHDAGTFDQKTNTGGMNGSIIYELDRPESNGLKRTVKIL TTAKEQLAAQGLDVSWADIIAVAGAEAVEMCGGPRITLRLGRVDSGRADEPDRMPAETLN AEEVIESFASKGFSVQETVVLLGAHTLGGKGFGDATSFDNSYFSILLERPWEDRRNKMAY MIGLPSDKAIVEDDGAQRWIETYASDQKLFYKDFAVAYVKLVNSGAVWQA
Seq_2049232_Cosmarium_tinctum	>ADIAQLKGAAEAIKELIASKHCNPILIRLGWHDSGTYDASVPSSEWPKAGGANGSIRFAP EINHGANAGLNSALALLEPIKEKFPAVSYADLYQMASALAVELSGGPKIDMKYGRLDTAG PDECPKEGNLPAATPPNPAEHLRKVFHRMGLSDQDIVALSGAHTLGRAHPDRSGLGKEST KYTKDGPGRPGGSSWTPEWLKWDNSYFKILKEKADEELLVLPTDAVLFVDEGFKTFAEKY AADEAAFNADYALAHKKLSELGSKFSPAEGVTI
Seq_2049834_Cosmarium_tinctum	>MQAPVVDSGYLKEVETARRAIRGLIVEKQCAPLLLRLAFHDAGTYDPKTRTGGPAGCIRS ELMYTQACNAGLKKGIDFLEPIKAQCPRLTYADLYQLAGVVAVEVTGGPTIPFKPGRKDS LAPTPDDRLPDASKGPAHLRDVFGRLGFTDRDIVAISGAHTLGRGHKDRSGFEGAWTDDP LTFNNAYYKELLRGERAGLLQMPTDKCLLADAGFRPFVELYARDQEAFFKDYVEAHTKMA VAGCKDTSPAFWSSEASKAESSSGAVLGQAAIGFAATAIVLVLGYMNELRRKT
Seq_2001577_Desmidium_aptogonum	>MSLSGTVAPSWVSAPSAFVPKGLGAVQPLSRQLKAANSRPPLSRGMARAAADVAQLKGAK EAMKELIKSKYCNPILVRLGWHDSGTYKQESTGEWPAQGGATGSIRFKPEIDHASNAGLV NALALVEPIKDKFPNVSYADLFQLASATAIEVAGGPKIPMRYGRQDVTSPEQCAPDGRLP NADPPNPAQHLRNVFYRMGLSDQDIVALSGAHTLGRSRPERSGFGKESTKYTKDGPGSPG GQSWTAEWLKFDNSYFKDVKSKSDADLLVLPTDAALFEDPEFKKYAEKYAEDQEAFFKDY AKSHKKLSELGSKFDPPQGVYIDFVYVDDDEEEYVPKISAAMKEKLRNEYVSFGGSPDQP LQGNPFLTIILGVSILALLAALSG
Seq_2004466_Desmidium_aptogonum	>ALAADIVQRSQRAKFQGKLKVALKEALRDNQQLIPSLLRLAINDALTYDKETKTGGANGS IHFQEELGRPENAGLEAALKLLEGVKKTVDEGAEGGPISYADLIQFAGSTALKRTFLNDA ISKAGGDENKGIGLYRATGSEGQWGSFDKLFGRADAAAPDPEGRVLEWGKASTAELKAKF EPFGLKARQIVVLAIFLSDDFEAFEDRLAADPEFEPWVNKYRKRRTSVSQTDYQVDLIGA FAKFSTLGAPINTLAYTYYEPPRKIR
Seq_2039581_Desmidium_aptogonum	>VNAEQLKGAQEALKELIQSKRSNPILVRLAWHDSGTYNATVPDSDWPKAGGANGSIRFAP EINHGANAGLQGALDLLAPIKEKFPEVSYADLFQLASATAIELAGGPKIPMKYGRVDVSG PDECPKEGNLPDAAPADPAAHLRQVFHRMGLNDQDIVALSGAHTIGRAYKNRSGFGAEST KYTKDGPGTLGGSSWTPDWLKFDNSYFKVTKSHDDKELLSLKTDQVLFTDPEFKKYAEKY AEDQDAFFADYALSHKKLSELGSKFDPPEGVTLD
Seq_2039732_Desmidium_aptogonum	>PKVDAAYLKEYDTAVRELRALIAEKNCAPLMLRLAFHDAGTYCPKTRTGGPNGSIRSELE YTHGCNSGMKIAIDLLEPIKAKLPRFTYADLYQLAGVIAVEGTGGPTVPFKPGRKDSVAV TPEGRLPDATKGSHHLRDVFGRMGFSDREIVALSGAHTLGRAHKERSGFEGPWTQQPLKF DNSYFVELLKGESEGLLTLPTDKCLVLDPGFRPFVDLYARDDEAFFKDWVQAHKKMSELG CQDTSPAFWGAEPPKEPASTATVLGQAALGFVVTAAVIFVGYMNEVRRKT
Seq_2004819_Closterium_lunula	>MQAPTVDAEYLRDIEAAKRDLRALIAEKNCAPLMLRLAFHDAGTYDSKTRTGGPNGSIRS ELEYTHGGNAGMKIGIDLLEDVKTRHPRVTYADLYQLAGVIAVEVTGGPAVEFKSGRKDS LAVTPDGRLPDASKGAAHLREVFYRMGFNDQEIVALSGSHTLGKAHRERSGFEGAWTKQP LKFDNTYFIELLRGDSDGLLKLPTDKTLVEDPNFRFYVELYARDEEAFFKDYAAAHKKMS ELGCKDTSPAFWEGDSAKESSSASTILAQSAVGIAATGLVLLLGYLYEMRRKV
Seq_2004820_Closterium_lunula	>MQAPTVDAESLRDIEAAKRDLRALIAEKNCAPLMLRLAFHDAGTYDSKTRTGGPNGSIRS ELEYTHGGNAGMKIGIDLLEDVKTRHPRVTYADLYQLAGVIAVEVTGGPAVEFKSGRKDS LAVTPDGRLPDASKGAAHLREVFYRMGFNDQEIVALSGSHTLGKAHRERSGFEGAWTKQP LKFDNTYFIELLRGDSDGLLKLPTDKTLVEDPNFRFYVELYARDEEAFFKDYAAAHKKMS ELGCKDTSPAFWEGDSAKESSSASILAQSAVGIAATGVVLLLGYVYELRRK
Seq_2006336_Closterium_lunula	>ALAADLIQRNQRAAFLATIKPLLFEAVEANQELVPDLLRLALNDAASYDKSTKTGGANGS IRFKEELEREENAGLGPALALLETVKSKIDDGAKGGPISYADLIAFGAQAAAKVTFVNAA IRKAGGDRDKGFKLYFATGSAGQWGFFEKQLGRADVAQADPAGRVPVWGALTAAQIKEKL GAIGVKPYLIPAISAFLGRDQAAVEGKLEEDDEMRPYVAKYRRSRQTVSQSDYEVDLIKV LTNLSRLGAPINTEAYTYVPAR
Seq_2001877_Chaetosphaeridium_globosum	>MGIPVVNETYKKAVEGARRELRAFIAEKNCAPFMLRLAWHDAGTYDKNTRTGGPNGSIRS DKEYKHGANNGLKTAIDWCETFKAKYPILSYADIYQLGGVVAVEVTGGPTVDFTPGRKDS LACTPDGRLPDANKGSMHLRDVFGRMGLSDKEIVALSGAHTIGRAHKDRSGFEGPWTKEP LKFDNSYFVELLKGESEGLLQLPTDKVLVTDPKFRPYVELYAKSQDAFFADYAEAHKRLS ELGCNLGKGDGSSGPVNAGTVLLQSAFGVAVAAVVVMAGVVIETRKK
Seq_2005192_Chaetosphaeridium_globosum	>MGKAYPAVSDEYKSAVVKAKRLLFALIHEKQCAPLMVRLAWHDAGTYDVTTKTGGPNGCM RFPEVQAHGANAGLSIAVKLVEPIKEQVPQISYADLYQLAGYVAIQVTGGPELEFAPGRP DAASPVVEGRLPDATQGADHLRAIFGHMGLSDKEIVALSGAHALGKAHKDRSGFEGTWTN KPLTFDNEYFQLLLKGGQEGLLVLPTDKALVDDPVFRPFVELYAKDEDCFFSDYAEAHKA LSELGWADA
Seq_2036795_Chaetosphaeridium_globosum	>ALIGLSALVAGGAMVPFVEEAQAADLIQLNQRAEFLKIVKPKLFAAVTANQELVPGILAL ALADAATYDPVTKTGGANGSIRFSEELNESGNAGLKKALALLETVKTDIDASVKGGPISY ADLIQFAGQAAVKRLFLDHAIAGCGGDAAKGLQVYQAYGSASQWGQFEKKLGRADATGPD PKPVPNFSKLSNQEIKDLFLGFGIKPRTLPTMAAFLGVDREVAEAKLAEDPELAPNVIRY QKSRGEITENTYEVDLINVYTKISSKGQPINTEAYTYAPPRVNL
Seq_2000146_Netrium_digitus	>MVKVYPEVSPEYKAAVVKAKRYLRALISEKHCAPIIVRLAWHSAGTFDVKSKTGGCTGSL RNKEELAHGANAGLGWAVELMEVVKEKFPILSYADIYQLAGVVAVEITGGPEIEFHPGRK DNFTSPEEGRLPDATKGVDHLRAVFGHMGLSDKDIVALSGAHTLGACHKGRSGFEGKWTH QPLEFSNDYFQILLKGGVEGLLLLPTDEALLDDPIFKKYVELYAKDEDVFLKDYAEAHLS LSELGFADA
Seq_2000148_Netrium_digitus	>MVKVYPEVSPEYKAAVVKAKRYLRALISEKHCAPIIVRLAWHSAGTFDVKSKTGGCTGSL RNKEELAHGANAGLGWAVELMEVVKEKFPILSYADIYQLAGVVAVEITGGPEIEFHPGRK DNFTSPEEGRLPDATKGVDHLRAVFGHMGLSDKDIVALSGAHTLGACHKGRSGFEGKWTH QPLEFSNDYFQILLKGGVEGLLLLPTDEALLDDPIFKEYVELYAKDEDAFLKDYAEAHLS LSELGFADA
Seq_2004493_Netrium_digitus	>FSRRSAIILSLPVSVLLADWKQFDGSAAAAEVVSGDEMGQRVRAAVREVVSKPKAAGVLR LVFHDAGTFNVATSSGGMNGSILFELNRPENSGLKVLEKVRESLGRDISEQLSWADLIAV AGAEAVAICGGPNIPVAMGRVDATGPDREGRLPPETLNAAELKLSFNAKGFSMQEMVVLS GAHTLGSKGFGDPVVFDNTYYASLLTRPWESTGDQMMQMIGLPTDRALAYDDEALEYVQM YAADQSKFFDDFSAAYQKMVRLGATWRT
Seq_2008938_Netrium_digitus	>EELKGAREAVKELIKSKYCTPILIRLGWHDAGTYDKAVSEWPKAGGTTGSIRFKPEIDHG ANAGLINALALLEPIKEKFPTVSFADLFQLASATAIEVAGGPKIPMKYGRVDARGPEDCP PEGRLPDAGPPSPAEHLRSVFYRMGLTDQDIVALSGAHTLGRSRPERSGWGKKETKYTKD GPGAPGGQSWTVEWLKFDNSYFKDIKEKTDEELLVLPTDAVLFEDEGFKVYAERYLVDEE VFFSDYAASHKKLSELGAKFDPAEGIMLD
Seq_2012476_Netrium_digitus	>LISEKSCAPLILRLAFHDAGTYDPKTRTGGPNGSIRSEKEYVHGANAGMKIAIDVCEPVK ARYPRITYADLYQLAGVVAVEVTGGPSIDFIPGRMDSLAVTPEGRLPDAKQGAAHLREVF GRMGFSDQDIVALSGAHTLGRAHSDRSGFDGQWTQQPLKFDNSYFQELLSGESEGLLKLP TDKCLVSDPSFRSYVQLYAADEDAFFQDYVAAHTKLSELGCKDTSPAFWGTTQVEASASS SSAVLVQAAVGFAVTAGVLLLGYFNEIRRRTLLK
Seq_2032442_Klebsormidium_subtile	>MAPPVVDAKYKKDIERCRRDLRALLAEKNCSPLILRLAWHDAGTYDANSKTGGPNGSIRS DREYAHGANAGLKIAIDILEPLKQKYPGLTYADIYQLGGYVAVEITGGPSIPFTPGRPDS LACPPEGRLPDGGKDAPHIRTVFYRMGLTDKDIVALSGGHTLGRAHKERSGFDDKPWTSN PLKFDNSYFIELLAADKANLLKLPTDKALVTDPKFRPHVEKYAKDEDVFFKEYAESHKKL SELGCKYTAPQYFDSTADPTSSAALLYSSGIGVIATGIVAVAAYAYE
Seq_2033127_Klebsormidium_subtile	>SRRGLFTLVATGVGLTVLEPLIGALPALASPPSLPGLDPNKYGDAKQTAEVLAITVKELD QAISFENAGNLLRLAFHDSGTFNGVLGTGGANGSIAFETSQSANGGLQFGVNIMKRVKKK IDAQSPVPIGFADLVALAGARAVKVTGGPDIKIPIGRPDVTVADPPGMLPSETLGAGGLK KLFADNGYSVQDLVALSGAHTIGISRTHPPVGLPLDIISPNTFDTKYFQLLLNPEKPLGF FPSDNALVADPETKAYVVKFANDKQAFFKAFSDAYLKLTLKGVEPTS
Seq_2003090_Xanthidium_antilopaeum	>MQAPVVDAAYLREVETARRELRALIAEKNCAPVMLRLAFHDAGTYDPKTRSGGPNGSIRS ELEYTHGANAGLKVALDLLDPVKAKVQRLSYADLYQLAGVVAVEVTGGPTIPFKPGRKDS LAVTPEGRLPDATLGAQHLRDVFGRLGYSDRDIVAISGAHTLGRAHKERSGFEGAWTKDP LKFDNAYYVELLKGDKDGLLQMPTDKCLVSDPGFRPFVELYARDQEAFFKDYASAQKKLS EVGCADTSPAFWDAAAPKEPASTATILGQAAVGFAVTALVLFLGYASELRRK
Seq_2010796_Xanthidium_antilopaeum	>VMADIEQLKGAKEAIKALIGSTHCSPILVRLGWHDAGTYDAKVGTSEWPKGGGANGSIRF KPEIEHGANAGLDSALALVAPIKEKFPAVSYADLFQLASATAIELAGGPKIDLKLGRVDT TGPHECPLEGNLPDAAPPDPATHLRKVFHRMGLTDQDIVALSGAHTLGRARPSRSGFGKE STKYTKDGPGLPGGSSWTPDWLVFDNSYFKVTKAKDDPELLVLPTDAALFEDPEFKKYAE KYAEDQAAFFADYAISHKKLSELGSKFDPPEGVTL
Seq_2016537_Xanthidium_antilopaeum	>FQNLLAFTWEVHVGPGGRHQWRPTTGESLFMLTADVAFLKDPSYLDLVKLYAADAAALNK DFAAAWYKLTTRDMGTYSRCVDVNATLPPPQPWQCPLPAPTTPLADFSAIAQDISALMTT PSPILPADRGLSGPTYAGWLVALAWQSASTYRQTDHLGGTNGARIRFSPIKDFPDNAGLD KVIQLLLPVKAKYPGLSLADLIVYAGYVALGNPDLLKFSPGRVDASGACEVDDVLAPRMY RSLVVSIKDDAVVKGLSLSEYVALFGRPGSPSLRIWQGYSGCWSSTVQPLSNSFFKVLLT EKWRPRTSAGGRTQYKASGKNLYISTTAYALLQDPQLRGLVKGFATDRALFLTQFASGWV KMMNAGVF
Seq_2017361_Xanthidium_antilopaeum	>DDMDGSDSLALGPTAEQELVAPCLPVQGNCSAPLGPTTVGLIYVNPEGPFNNPDPAKSFP QIRNVFARMGLNDSETVALAGGGHSLGKAHGACPAGSGKCGKGPLKGKGPNTFTSGLEGQ WTGSPTEFSNEYFQNLLAFTWEVYVGPGGRHQWRPTKPPSGPELFMLTTDVALLKDPAYL KLVKRYASDMAALNQDFAAAWYKLTTRDMGPYSRCVGVGGTLPPPQPWQCSLPVPSMTTV DFAMLAQDIAMAMTTPSTIVAADPGASGTTYAGQFIALAWQSASTYRQTDHFGGTNGARI RFSPIKDFPDNAGMDKVLQLLLPVQAMYPGLSAADLIVYAGYVALGNPDLLQFTPGRVDA AKACEIDGNLAPRVYQSLVVSIKDDAAVKGLT…
Seq_2017362_Xanthidium_antilopaeum	>DDMDGSDSLALGPTAEQELVAPCLPVQGNCSAPLGPTTVGLIYVNPEGPFNNPDPAKSFP QIRNVFARMGLNDSETVALAGGGHSLGKAHGACPAGSGKCGKGPLKGKGPNTFTSGLEGQ WTGSPTEFSNEYFQNLLAFTWEVYVGPGGRHQWRPTKPPSGPELFMLTTDVALLKDPAYL KLVKRYASDMAALNQDFAAAWYKLTTRDMGPYSRCVGVGGTLPPPQPWQCSLPVPSMTTV DFAMLAQDIAMAMTTPSTIVAADPGASGTTYAGQFIALAWQSASTYRQTDHFGGTNGARI RFSPIKDFPDNAGMDKVLQLLLPVQAMYPGLSAADLIVYAGYVALGNPDLLQFTPGRVDA AKACEIDGNLAPRVYQSLVVSIKDDAAVKGLT…
Seq_2024436_Xanthidium_antilopaeum	>LRGAKAAVKQLIQSTSANPILVRLGWHDAGTYDKSIGEWPAGGGATASIRFKPELAHGAN AGLDGAIALLEPIKQKFPGVSYADLFQLASETAVELAGGPKLNLRYGRVDAASPKDCAKE GNLPDAAPPNPADHLRKVFYRMGLNDQEIVALSGAHTLGRARPERSGFGKESTKYTKDGP GKPGGSSWTVDWLKFDNSYFKDVKAQTDSELLVLPTDAVLFQDPEFKKYAEKYAEDQDAF FADYAKAHKKLSELGSKFDPPQGVTLNVPDDAMKDKLRKEYLGLGGSPDQPLSTNLFLNI IIGVSILAILSWLSG
Seq_2006612_Onychonema_laeve	>PLPAPNSTQPDYNTVAQDIVAIMDQTNPAIAPDNSSTGNASYAALFATLAWQSLAWQSAS TYRDTDHQGGTNGARIRFSPIADFPGNQGLDKILQVLQPIKDKYPGLSYADLIVLAGYVA LNSSIPLNFTGGRTDANGSCVVDEHLAPRVYQSLVVTIKDDAQVKGLSLPEYVALLATPR SPSHQRSLGYSGSWSPVVQPLSNAFFQTLLEEKWVNSTSISGVRELKAQGKAVYVTPTDA ALTQDPELLATVQQFAQSNTAFLETYASGWDKMMNA
Seq_2047695_Onychonema_laeve	>TTSAMVSAEQLKGAKAAVTELIKSKDCNPILVRLAWHDSGTYNASVPDSEWPKAGGANAS IRFDPEIGHGANAGLQGGLDLLAPIKEKFPEVSYADLFQLASATAIEIAGGPKIPMRYGR LDTSGPHECPKEGNLPDAAPADPAAHLRAVFHRMGLNDQDIVALSGAHTLGRAYKHRSGF GAESTKYTKDGPGTKGGSSWTPDWLKFNNDYFTYTKAHNDPELLSLSTDQVLFSDPEFKK YAEKYAEDEAAFFADYAVSHKKLSELGSKFDPPEGITID
Seq_2048370_Onychonema_laeve	>PTVDAGYLREYETAKRELRALIAEKNCAPLMLRLAFHDAGTYDSKTRTGGPNGSVRSELE YTHGCNNGMKIAIDLLEPIKAKLPRFTYADLYQLAGVIAVEVTGGPAVPFKPGRKDSLAV TPEGRLPDATKGSVHLRDIFGRMGFSDRDIVAISGAHTLGRAHKERSGFEGPWTLQPLKF DNTYYLELLKGETEGLLQLPTDKCLLSDAGFRPFVDLYARDQEAFFKDYAEAHRKMSELG CQDTSPAFWGDQGAPKEPVSTSAILGQAAVGFAATALIIFLGYVNEARRK
Seq_2005139_Euastrum_affine	>QLKGAKKELTELIRSKFCNPILVRLGWHDSGTYRKNETGPWPAAGGAVGSIRFKPEIDHA ANAGLASALALLEPIKAKYPDISWADLFQLASVTAIEVAGGPKIPLRYGRVDATSPDQCS PEGYLPDAGPPNPAQHLRDVFYRMGLSDQDIVALSGAHTLGRARPERSGWGKVETKYTAN GPGVPGGQSWTVDWLKFDNSYFKDVKAQTDADLLVLPTDAVLFQDPEFKKYAEKYAENED AFFEDYIVAHRKLSELGSKFDPPQGVVLVEIDEPERSQMSDAMKDRLKAEYLSFGGSPDV PLSNNPFLFIMAGVAIFAI
Seq_2009577_Euastrum_affine	>RRQALLSLAGTASALVALPGAPLLFPSPALAADIIQRQQRSVFQDKFKRALAAAVESNQE LIPALLRLAINDALTYDPATKTGGANGSIHFPEELGRPENAKLAPALRLLEQVKAEVDEG WLGGPISYADLIPLAASSAVKRVFINASIEKAGGDPEKGIALYQATGSQGQWGYFDKQFG RADASEADPEGRILDWATAKPSELKQKFAPYKLKPRQITVLALFLGDNLADVEARLAEDP EFAPHVADYQRSRRSVSQNAYQVDLIETFTKVSTLGAQISYEAYSFATPSS
Seq_2036510_Euastrum_affine	>MLAPTVDSGYLREVEAARRELRALIAEKNCAPLMLRLAFHDAGTYCPRTRTGGPNASIRS ELEYTHGANAGMKIAMDLLDPIKSKLPRLSYADLYQLAGVVAVEVTGGPTIPFKPGRKDS LAVTPEGRLPDATKGSQHLRETFGRMGFIDREIVALSGSHTLGRAHKDRSGFEGAWTHEP LKFDNSYFVELLKGDREGLLKLPTDKCLVTDPGFRPFVDLYARDQEAFFKDFSDAYKRMS ELGCHDTSPAFWNTLAARESVSTATVLGQAAVGFAITGLVLFIGYANEMRRK
Seq_2001504_Mesotaenium_caldariorum	>QLKGAKEAIADLIRDKNCNPILIRLGWHDAGTYDKDVAEFPARGGANGSLCLKPEQGHAA NAGLVNAVKLLEPLKEKYPDVSYADLFQLASATAIELAGGPRIPMKYGRVDGNESPPEGR LPDAGPPSPADHLRKVFYRMGFNDQEIVALSGAHTLGRSRPERSGWGKPETKYTKDGPGA PGGQSWTAQWLKFDNSYFKDIKAKTDEDLLVLPTDAVLFEDEGFKVYAEKYAADQDAFFE DYAKAHKKLSELGAKFEPPEGIVIDDTPVPEKFVAAAYSSGEKELSAEMKKKIRAEYLAV GGSPDKPLASNYFLNIIIGISILVILTKLAG
Seq_2006536_Mesotaenium_caldariorum	>TRPTTTHVQASQFSCNSMQQVEVESLEVKNGRRQMILSIASVASAVSAIGSVSPNAEAAD IIERFQRSEFLDLLKGKLRNAVEGNPKIATDLLKLAINDVITYDNATKSGGANGSIRFSE ELSRPENAGLDAAVKFLEGVKADVDAESKGGPVSWADLIQFGGQAAAKYTFLVAAIKKAG GDVSKGQKLAQAFGSSSQWGYFEKYLGRRDATEADPSGRVPVFADASVAELKEKFAQYGL KARQLAVLSAVFGPDQLATEAKFSEDPEVKPYVDKYQRSRQSVSQTDYEVDLISAYTKLS VLGASINYEAYTYVKPRPKL
Seq_2011713_Mesotaenium_caldariorum	>MAAPVVDEAYFRAIDKVKRELRSLIAERNCAPIMLRLAFHDAGTYDAKTRSGGPNGSIRS EREFSHGGNAGMKIAIDLLEPVKEKFPLVTYADLYQLAGVVAVEVTGGPTIDFVAGRKDS LAVTPDGRLPDASKGSAHLRDVFHRMGLSDQEIVALSGSHTLGRAHKERSGFEGQWTVNP LKFDNSYYKELLSGDSQNLLKLPTDKALVKDPFFRPYVEHYANDEDAFFKDYASAHKKMS ELGCHNTSPAFWKQETEVETSSAAILAQSAFGFAVTAIVVAASYFFENRRKLGLK
Seq_2046931_Mesotaenium_caldariorum	>GMAYPVVSDEYKIAVEKARRKLRGIIAETNCAPIIVRLAWHSAGTFDVKSKTGGSNGSIR NPEELAHGANAGLGWAVLLLEPVKALFPILSYADLYQLAGVVAIEITGGPTIEFNPGRKD TFESPEEGRLPDATKGADHLRAVFGHMGMSDKEIVALSGAHTLGRCHKERSGFEGAWTKN PLLFANDYFQELLNGETEGLLQLPTDKVLLEDPSFRPFVELYAKDEDAFFKDYAEAHQKL SELGF
Seq_2000612_Staurastrum_sebaldi	>ATLPDFDAISDEIAMMMNQSSSAAPADTAGGQPTYAALFANLAWQSASTYRETDHQGGTN GARIRFSPIKDFPENKGLDQVITLLQPVKDKFPQASFADLIVLAGNVALKDALPNLTFTG GRVDATAGCVVDSHLAARRYDDPLGAVTNEADVKGLTIPEYVALMALPRSPSQEMRRGYS GSWTSEVRPLSNEYFQVLMNNTWVNSTSNAGSLEFMALNKTGVYMTSEDL
Seq_2002668_Staurastrum_sebaldi	>ASASARSLGAQRCHQFSSLGGALTPSSVAATSTFVPKGLGLASPLTRKPKSMSARPAFSR GIARAAIDVTQLRGAREAVKELIKSKYCNPILIRLGWHDSGTYKKDEPGEWPAQGGSTAS IRFKPEIEHGANAGLTSALALLEPIKQQFPSVSYADLFQLASATKIPMKYGRVDATSGEQ CTPDGRLPAADPPKPAEHLRNVFYRMGLNDQDIVALSGAHTLGRARLDRSGFGKEETKYT KDGPGNPGGQSWTVDWLKFDNSYFKDIKAKSDAELLVLPTDAALFEDPEFKKYAEKYA
Seq_2003401_Staurastrum_sebaldi	>ATLPDFDAISEEIAKMLNQPSPVIPADTAGGQPTYAALFADLAWQSASTYRETDHQGGTN GARIRFSPIKDFPENKGLDQMIALLQPVKDKFTEASFADLIVLAGNVALKDALPNLTFMG GRVDATAGCVFDKHLVARGYKNPVGAVMNEYVALMALPRSPSQEMRRGYSGSWAPEARPL SNEYFQVLLNNTWVNSTSTAGSLEFMALNKTGVYMTPEDLALTQNQALLGVVDGFLANNT LFLEHFESGWTKM
Seq_2044566_Staurastrum_sebaldi	>ANVEQLKGAKEALKEHITSKNCHPILIRLAWHDSGTFTANSGLEWPKAGGATGSIRFAPE INHGANAGLNSALELLAPIKEKFPAVSYADLFQLASAVAIEVAGGPKIPMKYGRVDAVGP EGCPPEGNLPAAAPADPATHLRTVFHRMGLSDQDIVALSGAHTLGRAFKNRSGFGKESTK YTKDGPGTLGGSSWTPDWLKFDNSYFKDVKAASDPELLRLATDSVLFEDPEFKKYAEKYA EDQDAFFADYAESHKKLSELGSKFDPTEGVTID
Seq_2044889_Staurastrum_sebaldi	>PTVDSAYLKEAETARRELRALVAEKNCAPLMLRLAFHDAGTYDPTTRSGGPNGSIRSELE YTHGCNAGMKIAIDLLEPIKAKVPRFTYADLYQLAGVVAVEVTGGPTVPFKPGRKDSLAV TPEGRLPDATKGAQHLRDIFGRMGFSDRDIVAISGAHTLGRAHKDRSGFEGPWTKQPLKF DNTYYVELVKGDNDGLLQLPTDKALMSDAGFRPFVELYARDQDAFFKDYVTAHKKMSEAG CHDTSPAFWNVESPKEPVSTAAILGQAAVGFVATALVIFIGYMNESRRK
Seq_2045106_Staurastrum_sebaldi	>GPAEAADIVQRAQRAAYLDKLKKSLAKAVAGDQALIPGLLRLAINDAATYDKETKTGGAN GSIRFPEELERPENAGLEPALKLLEGVRAEVADGAKQGPVSYADLIQFGAAAALKRTFIN YAISKAGGDEQKGIDLYRAIGSAGQWGAFDKLFGRADATEADPAGRVLDWATASPEELTA KFAPYSLKPRQVTVLAALLSDDLVGFESRLAVDPEYEKWVLKYQKSRTSVSQTDYQVDLI TTLSKVSTLGAPINTEAYTF
Seq_2037423_Cylindrocystis_cushleckae	>YPAVSEEYKIAVDKARRKLRAVIAEKNCAPIIVRLAWHSSGTYDVKTKTGGCNGSMRNPE ELAHGANAGLAWAVEFLEPVKQQFPILSYSDLYQLAGVVAVEVTGGPDIEFNPGRKDTAE SPEEGRLPDATKGADHLRSVFGHMGLDDKEIVVLSGAHTLGRCHKERSGFEGPWTTKPLI FANDYYIELLKGETEGLLQLPTDKVLVEDDSFRPWVELYAKDEDVFFRDYAAAHQKLSEL GFKE
Seq_2038898_Cylindrocystis_cushleckae	>GSTRVEEAQAADLIERIQRGEFLSLAKTKVRAAVDESPELVPAVLRLALHDALTYDKATK TGGANGSIRFSEELSRPENKGLEPAVKLLASAKEAIDSEAKGGPISWADVIQLGGEAAAK RSFLEAAIKKSGGDAKKGRTIVQAFGSDSQWGYFEKLLGRKDAEGPDPAGRIPVFADASV EELKAKFLPYGLKARQLAVLSAFLGPDQAAVEAKLASDPETQPYVAKYQKSRVSISQTDY EVDLITTFTKISQLGAPINYEAYTYERPRKNL
Seq_2039175_Cylindrocystis_cushleckae	>STDPEQLKGAREAVKELIQSKNCNPILIRLGWHDAGTYDKNVTKGWPFHGGANGSLRFQT ECKHAANAGLIGAVDLLEPVKQKFPNVSYADLYQMASATAIELAGGPKISMKYGRVDARD EADCAPEGNLPDAGPPNPAEHLRKVFYRMGLNDKEIVALSGAHTLGRSRPERSGWGKKET KYTKDGPGAPGGQSWTAEWLKFDNSYFKDIKAKTDEELLVLPTDAALFEDPGFKEYAEKY AADEAAFFADYALAHKKLSELGSKFEPPEGFFLDGPEPEKFVAANYSSNQKELSPAMKEK IRKEYLAIGGSANNPLSSNYFLNIIIAISVLAILTKLAG
Seq_2039630_Cylindrocystis_cushleckae	>MEPPIVDADYLKTIDSARRELRSLLAEKNCSPIMLRLAFHDAGTYDSVSRTGGPNGSIRS DKEFVHGGNAGMKIAIDLLEPVKSKFPKITYADLYQLAGVVAVEITGGPIVDFVAGRKDS LACTPDDRLPDGAKGASHLRDVFYRMGFSDQEIVALSGSHTLGRAHKERSGFEGQWTSNP LKFDNSYFKELLKGASEDLLQLPTDKALVDDPNLLPFVELYAKDEEVFFRDYAAAHKKMS ELGCQDTSPAFWKTAPEPTPPSTILAQSAVGLAVSAVVVIISYLFETGKKKAVK
Seq_2002863_Gonatozygon_kinahanii	>SKGSGSVAGATVCAADVEQLKGAKEAIKELIQGKYCNPILIRLGWHDSGTYDKNVTGWPN QGGATGSIRFKPEIDHAANAGLAGALALLDPIKEKFPNVSYADLFQLASATAVEVAGGPT IPMRYGRVDTTSPEQCSPEGNLPDAGPPSPADHLRKVFYRMGLNDQEIVALSGAHTLGRA RADRSGWGKTETKYTKDGPGAPGGSSWTVNWLTFDNSYFKDIKAKTDEDLLVLPTDAVLF EDPEFKVYAEKYAADQDAFFADYAQAHKKLSELGSKFDPPEGVVIDGPVKFVAADYSSPQ RELSDTMKKKIRDEYYGIGGSPNKPLETNYFLNIIIGITVLVLLTKLFG
Seq_2003362_Gonatozygon_kinahanii	>ASAADIVQRQQRSIFLDGVKEKLKQAVYVRQDLIPELLRLALNDAATYNKESQSGGANGS IRFAEELGRPENAGLDAAVTFLEGVKAEIDDGAKGGPISYADLIQLGAQAAAKRVFLNAA IGKAGGDEVKGKKLFSAIGSNGQWGYFEKQFGRADADKPDPEGRVLVWADASPAELAAKF APFGLKPRQIVALAAFLGRDVEAIEAKLATDPEFAPYVEKYRKSRLTVSETDYEVDLINA FAKLSTIG
Seq_2024730_Gonatozygon_kinahanii	>MVKSYPVLTPEYEAAVAKAKRELRGLIAEKHSAPIIVRLAWHNAGTFDVKSKTGGPTGSI RNAEELAHGANAGLKWAVDFLEPIKAKYPILSYADLYQLAGVVAIEVTGGPEIDFKAGRK DDAKSPEEGRLPDATKGADHLRAVFGHMGLSDKEIVALSGAHTLGKCHKDRSGFEGAWTA APLRFSNDYFQNLLAGESEGLLQLPTDKVLTEDPIFRPFVELYAKDVDAFFADYAEAHKA LSELGFADA
Seq_2025717_Gonatozygon_kinahanii	>MQAPVVDAAYLKDVESTRRCLRALLSEKNCSPIMLRLAFHDAGTYDVKTRSGGPNGSIRS EFEYTHGGNAGMKIAIDMLEEIKAKYPRVSYADLYQLAGVVAVEVTGGPVIDFKPGRKDS LTVTPDGRLPDAHKGAGHLRDVFYRMGLTDREIVALSGAHAIGRAHKERSGFEGAWTKQP LKFDNSYFVELLAGESVGLLKLPTDKCLVEDSSFRPYVEIYAKDEEAFFRDYSSAHKRMS ELGCKDTSPAFWESDTSVEATNSAALLAQGAVGVAATALVLVFGYFYELRRR
Seq_2004794_Nucleotaenium_eifelense	>MEAPLVDDGYIKQIVWARRRLRSLIAERNCAGLMLRLAFHDAGTYDAKSRSGGANGSIRN DEEWGQNSNNGMNTAVDFCQEIKAEFPRISYADLYQLAGVVAVEVTGGPSIEFVPGRKDS LSSTADGRLPDAKQGPRHLREVFYRMGFNDQEIVALSGAHTLGKAHQERSGFEGPWTSNP LKFDNSYFVELLSGGQEGLLQLPTDKALVSDSSFFRHVQRYAKDQDAFFEDYAAAHKKMS ELGCHNTSPAFWNGIKKDDKKKGVTILAESAVGIIVAGLVLV
Seq_2037190_Nucleotaenium_eifelense	>MTKNYPLVSDEYKKVVEKVKRELRSLIAEKNCAPIMVRLAWHNCGTYDVKTKTGGPNGSI RFRAELSHGANNGLPWAVEALEPIKAKFPLISYADLYQLAGVIGVEVTGGPEIEFVPGRK DLDTSPEEGRLPDATKGADHLRAVFGHMGLSDKEIVALSGAHTLGRCHMARSGFEGAWTH QPLKFSNDYFQILLAGGAHGTILLPTDKVLVEDHAFRPFVEAYAKDEDLFFRDYAEAHKR LSELGFGD
Seq_2037264_Nucleotaenium_eifelense	>MVKNYPAVSDEYKTVVQDVKRELRALIAEKHCAPIMVRLAWHDCGTYDVKTKTGGPNGTI RNKVELGHGANAGLPWAVEALEPVKAKFPLISYGDLYQLAGVVAVEVTGGPEIDFVPGRK DIVESPEEGRLPDATKGADHLRAVFGHMGLSDKEIVALSGAHTLGRCHMGRSGFEGAWTH QPLKFSNDYFQILLAGGIPGTILLPTDKVLIEDAAFRPFVESYAKDQKLFFADYAEAHKA LSELGFGDA
Seq_2037421_Nucleotaenium_eifelense	>LAPAQPALAADLIERAQRKAFFDVAKIELRESVTADLSIVPYLITLALNDAATYDKESKTGGANGSIRLSEELNRPENAGLKRAISFLETSKARIDESAAGKKSGPVGWADLIQLAASVGVRKTFLAAAVEKAGGDTVKGRQLYLATGSEGQWGTFEKKFGRTDATVPDPTGRVLKWNEASTQEIKERLGQLGFKPRQVSVLSVFLGPDQSATDAKLAADEELLPYVEKYRRSRSTTSQNEYEVDLIAAFTKLSTLGAPIDTEAYTYVPTRKPLR
Seq_2037911_Nucleotaenium_eifelense	>SSRGSTRASVSVDQLRGAKEAIKELIQSKHCTPILVRLGWHDSGTYDKNVSAAWPAPGGA TGSIRFKPEIDHAANAGLANALSLLDPIKKQFPDVSYADLFQLASSTAIEVAGGPIIPMR YGRIDTATPQECAPEGRLPDGAPPSPADHLRKVFYRMGLNDQEIVALSGAHTLGRARPER SGFGKKETKYTKEGPGAPGGSSWTAQWLKFDNSYFKDVQSKTDEELLVLPTDAVLFEDPA FKEFASKYAADESAFFADYALAHKKLSELGSKFDPPEGVPLGQPVKFVAADYSSASTDIS PEMKKRMRDEYLSLGGSPEQPLGSNYFLNIIIGVSILAILTKLAGGF
Seq_2001297_Micrasterias_fimbriata	>MQAPTVDSGYLREVEIARREFRALISGKQCAPLMLRLAFHDAGTYDAKTRSGGPNGSVRS ELEYTHGANAGMKIAVDLCETVKVKLPRLSYADLYQLAGVVAVEVTGGPIIPFKPGRKDS LAVTPEGRLPDATQGSKHLRDIFERMGFSDRDIVAISGAHTLGRAHKERSGFEGPWTNDP LKFDNSYFQELLQGDTEGLLQLPTDKCLVSDPGFRPFVDLYARDQDVFFKDYVEAHKKMS ELGCKDTSPAFWGAEALRESVSSAVILGQAAIGFGVTAVVLLIGYINELRRK
Seq_2010410_Micrasterias_fimbriata	>AADVQQLRGARDMIADIIRSKNCNPILIRLGWHDAGTYDCGIAEWPKAGGANGSIRFKPE INHGSNAGLAGAISLLEPVKEKFPAVSWADLFQLASATGAELAGSPKIPMRYGRLDAAGP EDCPPEGRLPSADPTNPAEHLREVFYRMGLDDKEIVALSGGHTLGRARPDRSGFGKESTK YTKEAGGGSSWTVEWLKFDNSYFKDIKAQTDSELLVLPTDAVLFTDPEFKKYAEKYAEDQ DAFFADYAVAYKKLSELGAKFNPAEGVTLDKPAAIYVDDDDVYESKISDEMKERLRKEYL SFGGSPDQPLQSNPFLNIMFGVAIFAILAKLSG
Seq_2013861_Micrasterias_fimbriata	>ASAANIVERVQRGQFQDKLKRALAPAVEKQQELIPALLRLAINDALTYDKATKTGGANGS IRFLEELGRPENKGLEPALKLLEAVKVEVDEGAKGGPVSYADLIQFGGSAALKRVFINYA VEKAGGDYKKGIDLYRAIGSAGQWGAFDRQFGRADATEADPAGRIPIWADASPAQLKDLF APFGIKPRQITTLAIFLSDDLLAVEDKLAEDPEFAPWVEKYRKSRKSTSQTDYQVDLITN FAKFSVLGAPINTEAYTFEAPRPNL
Seq_2004411_Zygnemopsis_sp.	>ASDPEQLKGAREAVKELIKSKNCNPILIRLGWHDAGTYDTNVTKGWPFHGGANGSLRFES ECKHAANAGLIGAVQLLEPVKEKYPNVSYADLYQLASATAIELAGGPKIPMKYGRVDARD DADCAPEGNLPDAGPPNPAEHLRKVFYRMGLSDKEIVALSGAHTLGRSRPERSGWGKAET KYTKDGPGKPGGQSWTVEWLKFDNSYFKDIKAKKDEELLVLPTDAALFEDEGFKVYAEKY AEDQAAFFADYAEAHKKLSELGAKFDPPQGIVIDDGPSPEKFVAAKYSSGEKELSPVMKQ KIRAEYLSFGGSPNKPLQNNYFLNIIIAISVLAILTKLAG
Seq_2023282_Zygnemopsis_sp.	>AAMAYPVVSDEYKTAILKAKRKLRAIIAEKNCAPIMVRLAWHSAGTFDIRTKDGGSNGSM RNPEELAHGANAGLAWAVQFLEPVKALFPIISYADLYQLAGVVAVEVTGGPDIEFNPGRE DTFKTPKEGRLPDATKGSDHLREIFYKMGMDDKEIVILSGAHTLGRCHKERSGFEGAWTP SPLQFSNDYFQLLFEGEKEGLLQLPTDKVLVEDPAFRPWAELYAKDEDAFFADYAKAHQK LSELGF
Seq_2023644_Zygnemopsis_sp.	>MEAPVVDGAYLKAIEGVRRELRALLAEKNCSPIMLRLAFHDAGTYDSRTRSGGPNGSIRS EKEYIHGGNAGMKIAMDLLEPVKAKFPLITYADLYQLAGVVAVEVTGGPVINFVPGRKDS LACTPDGRLPDATKGPSHLRDIFHRMGFSDQEIVALSGSHTLGRAHKERSSFEGQWTQNP LKFDNSYYRELLKGDSEGLLQLPTDKALVSDPSFRPWVEVYAGDEEAFFKDYAAAHKKMS ELGCQDTSPAFWKAAPEPTPASTILGQSAIGLAVSAVVVIVSYLYESSKRKAFK
Seq_2023717_Zygnemopsis_sp.	>LVEEAHAADLIERIQRGEFLTVVKKQLKEAVTSTPEVVPSLLRLALNDILTYDKATKTGG ANGSIHFSEELSRPENAGLQSAVEFLAGVKETIDAESKGGPISWADLIQFAGQAAAKRSF LNAAIVKAGGDEKKGRTLIQAFGSDSQWGYFDKQFGRKDAEGPDPAGRIPVYADASVEEL KAKFAPYGLKARQLAVLSAFLGPDQLAIEAKLATDPETKPYVEKYQRSRETISQTDYEVD LITTFTKVSILGAPISYEAYIYERPRPKL
Seq_2000532_Cosmarium_granatum	>MVAPTVDSAYLKETETARRELRALIAEKNCAPLMLRLAFHDAGTYDCKTRSGGPNGSIRC DLEYTHGCNAGMKIAIDLLEPIKSKLPRFTYADLYQLAGVIAVEVTGGPTVPFKPGRKDS LSVTPEGRLPDATKGSQHLRDIFGRMGFSDRDIVAISGAHTLGRAHKERSGFEGPWTPEP LKFDNSYYAELLKGESDGLLQLPTDKCLLNDPGFRPFVDLYARDQEAFFKDYAAAHKKMA ELGCHDTSPAFWNMAASKEPVSTAALLGQAAVGFAATAIVIFVGYMNEVRRKT
Seq_2001397_Cosmarium_granatum	>AAADVEQLKGAKEAVKEVIKSKYCNPILIRLGWHDSGTYDKSVSAEWPAPGGATASIRFK PEIDHGANAGLVNALALLEPIKEKFPDVSYADLFQLASATAVEVAGGPKIPMRYGRLDAT STTHCTPDGRLPAADPPSPAQHLRDVFYRMGLNDQDIVALSGAHTLGRARPDRSGFGKDS TKYTKDGPGNPGGQSWTVDWLKFDNSYFKDIKAKSDAELLVLPVLFDDPEFKKYAEKYAA DEAAFFADYAQAHKKLSELGSKFDPPQGVSIDALYVDDFDYKEKPGQMSDAMKEKLRQEY LGFGGSPDAPLRNNPFLAIMGGVAALAILAKLSG
Seq_2003452_Cosmarium_granatum	>RTMANVEQLKGAKEALKELITSKKCNPILVRLGWHDSGTYDASVPASSWPKGGGANGSIR FDPEINHGANAGLAGALALLEPIKEKFPAVSHADLFQMASAVAIEVAGGPKIPMRYGRVD VTGPHECPKEGNLPAADPADPAGHLRAVFHRMGLTDQDIVALSGAHTIGRAFKNRSGMGK ESTKYTKDGPGTLGGSSWTPDWLKFDNSYFKVTKAGDDPELLRLVTDAVIFEDPAFKPFA DKYAEDQDAFFADYAVSHKKLSELGSKFDPAEGVTLD
Seq_2042765_Cosmarium_granatum	>FQDKLKRALAIAVAADQAVIPGLLRLALNDAVSYDKETKSGGANGSIRFAEELKRPENAG LEPALKFLEGVKAEVDEDTKGGPISYADLIAFGASAAMKRTFINYAIVKAGGNEQKGIDL YRATGSGGQWGAFDKLFGRADAAEADPAGRALVWSKATPAELKEKFAPYGIKPRQITVLA ALLSDDLAEQEARLAEDPEFAPWVAKYQKSRQSVSQTDYQVDLITALGKLTTLGAPINTE AYTYVPERRNI
Seq_2003034_Pleurotaenium_trabecul	>EQLKGAREALKDVILSKHCNPILVRLGWHDSGTYDKNVKEWPAAGGATGSIRFKPELDHA ANKGLDSIKQKFPNVSYADLFQLASATAVELAGGPKIPMRYGRLDASSPTDCAKEGHLPD AAPPSPADHLRKIFYRMGLNDQEIVALSGAHTIGRARPDRSGFGKESTKYTKDGPGKPGG SSWTADWLKFDNSYFKDLKARSDSELLVLPTDAVLFQDQQFKEFAEKYAEDQDAFFTDYA QAHKKLSELGAKFHPPPGVSID
Seq_2006815_Chara_vulgaris	>QVLLRCEAAQGDTQDASTTGRRETLLGLSALAAAASVWSPPPFVGVDDSASAADLTQRIQ RDEYRGGLQTKLANLVENNPDLVPDLMRLALNDALSYDKASKTGGANGSVRFSEELARPE NAGLEKAVAALSTLKDAFDAGKKGGPIAWADLIQFAGKTAVRQMFLDSAIAKAGGNVSKG QQLNRAFGSSAQWGQFNKAFGRTDATEADPANRVPAPDSSPAVWKERFAAVGLKPRQVAV MSAFLGPDQEATEKQLMEDPEIAPWVKKYQKSRESVSQTDYEVDLITALTKICVLGQSIN YEAYTF
Seq_2008349_Chara_vulgaris	>QLRGAREAIKELIKSKYCNPILVRLGWHDSGTYNKNIEEWPKCGGANGSIRFKPEIDHGA NAGLINALQLIEPIKKQFPGVSYADLFQLASATAIEVAGGPKIPMRYGRVDVNSPEDCAP DGNLPAAAPPSPADHLRNVFYRMGLLDKDIVALSGAHTIGRSRPDRSGFGKEVTKYTENG PGNPGGQSWTPEWLVFDNSYFKEVKAKRSEDLLVLPTDAALFEDPGFKVYADKYAEDEDA FFKDYAESHAKLSELGSRFDPPEGIIIDG
Seq_2012382_Chara_vulgaris	>SVTERVEQLRGAREAVKELIQSKYCNPILVRLGWHDSGTYNKEITEWPTAGGATASIRFK PEIDHCANAGLINALKLVEPIKEKFPAVTYADLFQLASATAIEVAGGPKIPMRYGRLDAS SPEFCAPDGNLPDAAPQSPADHLRKVFNRMGLNDKDIVALSGAHTIGRSRPDRSGFGKES TMYTKDGPGAPGGQSWTPEWLVFDNSYFKEVKAKRDEDLLVLPTDAALFEDEGFKVYAQK YAEDQEAFFRDYAESHAKLSELGCKFDPPEGIIVDEPASAADSGFEKFVAAKYSAEASQP SPKKDGLSPEMREKIRREYVGWGGTPDEPTPNYFLYIIIGISVLAVIVKFLG
Seq_2052721_Mesotaenium_kramstei	>YPVVSDEYRTAIEKAKRKMRALFAEKNCSPIMLRLAWHSTGTFDVKSKTGGSNGSIKNPE ELAHGANAGLAWAVEFLEPVKAMFPIISYADLYQLAGVVAVEITGGPTIEFNPGRKDTFT SPEEGRLPDATKGADHLRAIFGHMGLSDQEIVVLSGAHTLGRCHKERSGFEGAWTPSPLQ FANDYFQILFEGEKEGLLQLPTDKVLLEDPAFRPWAELYAKDEDVFFKDYAIAHQKLSEL GFKE
Seq_2053116_Mesotaenium_kramstei	>VVEEAQAADLIERIQRGEFLTVVKEKLRNAVNEKPELVPALLRLAINDALTYDKATNTGG ANGSIHFSEELSRPENAGLEGAVELLASAKEAIDAETKGGPISWADLIQFGGQAAVKRSF LTAAIAKAGGDEKKGRTLIQAFGSDSQWGFFDKQLGRKDAEGPDPAGRIPIYADASVEEL KAKLAPYGLKARQLAVLSACLGPDQLAVEAKLATDPETKPFVDKYQKSRQSISQTDYEVD LITTFTKIAQFGAPINYEAYTYPRPKRNI
Seq_2053266_Mesotaenium_kramstei	>MEAPVVDGAYLKAVDGARRELRSLLAEKNCSPIMLRLAFHDAGTYDPKTRTGGPNGSIRS DKEFVHGGNAGMKIAIDLLEPVKAKFPQITYADLYQLAGVVAVEVTGGPVIDFISGRKDS LACTPDGRLPDATKGPHHLRDIFHRMGFSDKEIVALSGSHTLGRAHKERSNFEGQWTTNP LKFDNSYYQELLKGETEGLLQLPTDRALLEDSNFRPWVELYAKDEEAFFKDYAAAHKKLS ELGCQDTSPAFWKATPEATSSSTILGQSAIGFAVTAVVVIVSYLFESRKKSMK
Seq_2053848_Mesotaenium_kramstei	>GLSSSFLSQHSVKVLKLQARKASSKPTASGALGVKAFASDPEQLKGAKEAVKELIKSKNC NPILIRLGWHDAGTFDKNVTKGWPFHGGANGSLRFKAESSHAANAGLVSAVQLLEPIKEK YPNVSYADLFQLASATAVELAGGPKIPMKYGRVDARGEADCSAEGNLPDAGPPNPAEHLR KVFYRMGLSDKEIVALSGAHTLGRSRPERSGWGKKETKYTKDGPGLPGGQSWTAEWLKFD NSYFKDIKEKRDEELLVLPTDAALFEDAGFKVYAEKYAADQDAFFADYALAHAKLSELGA TFDPPQGIVIDAEPAPEKFVASKYSSGQKDLSPTMKAKVRAEYLAMGGSPNKPLQANYFL NIIIGISVLAILTKLAG
Seq_2004154_Spirotaenia_minuta	>DAAALLEIVQPFVERTVTKAKAPNMLRLAFHDAGTWDPFEPTSSRGGPNASIRFELSREN KGLERALRPLERTMGDIQERLPAGMSFSYADFIALAGAQAVSITGGPQIVVPLGRTDDAD PEGRLPQETWSIAQMKSYFSARGFSTRELVCLNGAHTLGAKGFGLPDSFDNQYFVTLLEK PWLNTEVEVNTHVGLETDRILVEDDETRQWVQLYAKDQNKFFNDFAASYVKLTSLGA
Seq_2006571_Spirotaenia_minuta	>PSSHKRAAAISGSKAFFSSSPLPFKHLSLQAGSSKCKRSNGLRVEASVDVSVGSTTASLD DKIEEYRKCKEALWTLIKFRHCHPIIIRMAWHDSGTFDSTVESWPERGGANGSLRFKMEL DHGANAGLLVAYNLLKPIKAEFPNVTWADLFQLASATAIELAGGPKIELRYGRVDTESDA QCPPSGRLPDADPKTITPAQHLRNVFYRMTFDDKDIVALSGAHTMGRVRQDRSGFGVKET KYTKDGPGIKGGQSWTPDWLQFNNNYFVEVKEKRDNDLVILPTDAALFEDEGFSTYALKY AEDVDAFFADYAVAHKKLSELGAKWDPEGGFTL
Seq_2033353_Spirotaenia_minuta	>PVVDAPYLKDLEKVKREIRALIAEKQCAPLFVRLAWHDAGTHCCRTKTGGPNASIRNPKE LAHGANAGLEIAVKLLEPIHELFPRISYADLYQLAGVVGVEMAGGPQVPFLPGRRDSLVS TPDGRLPDANLGAKHLRDVFYRMGLNDRDIVALSGAHALGRAHKDRSGFEGQWTKNHLRF DNEYFIELLKKDADPNLLRLPTDVCLLEDPVFRPLVETYAANEDKFLEDFTVSYKKLNEL GCDLKAPSVSLASASSSVPVTVSGGGGQQLAASDSLTMVQAGIGIAVAVGIALIAWSYER KR
Seq_2033715_Spirotaenia_minuta	>DYEAIKKDIIEAMDEIHYEDGSYGPVLVRLAWHAAGTYDKATNSGGSNGATMRYNPEANH GANSGLSIGRSIMDKIKSKHPEISYADLWTLGGVVAIEDMGGPIVPWRPGRTDKPSGKFC PPDGRLPDAAQGADHLRAIFYRMGFNDQEIVALSGAHALGRCHQDRSGYDGPWTYSPTTF SNNYFHELLDETWTPREWDGPLQYENAAKDLMMLPTDLSLIEDPAFRKWVELYAEDSVKF FEDFAQAFSKLLELGVEFPAE
Seq_2026555_Coleochaete_irregularis	>IVDAAYRKSIEASRRELRGFIAEKNCAPIMLRLAWHDAGTYDSQSKTGGPNGSIRSDKEL AHGANAGLKIAVEFCEAVKARHPTLSYADIYQLAGVVAVEVTGGPTINFTPGRRDTLNVP PEGRLPDAKQGAGHLRDIFYRMGLSDKDIVALSGGHTLGKARKDRSGFEGTWTAEPLRFD NSYFIELLKGDTPGLLKLSTDKCLLEDPAFRPYVELYAKDEEAFFEDYAASHKKLSELGW EFGKVNNEFVDDSNVASTILWQGAAGIAVAAAVVIISYVYEASR
Seq_2027524_Coleochaete_irregularis	>RREALITLTAATTAVSGFSPILADPALAADLNQRKQRGEFLGKIKNTLRIALQENPSMGP LLLRLALNDIASYDKATKTGGPNGSVRFSEELSKPVNKGLDKAVDFLATLKTKIDDGEKG GPVSWADLIQLGAQSAAKLQFLNHAILFAGGDLEKGQTIYRAFGSAAQWGFFDKQLGRTD ATSADANSGFNWNTASPVEIKDKFASLNVKPRYLVTLTSYMSEDQEGIEKKLAEDPELAE YVKKYQRSRREISETEYEVDLITTFTKLSTLGQKINYEAYSY
Seq_2028039_Coleochaete_irregularis	>EQLKAAQEDIKALIQSEKCNPILIRLGWHDAGTYDKNVSEWPKCGGANGSLFYDIVQKHA ANAGLVNAVNLLVPIKEKYSSISWADLFQMAGACAVEVAGGPHISMKYGRVDISGSEEAV KEGNLPAAAPPSPADHLREVFYRMGLEDKDIVALSGAHTLGRAYPNRSGFGKEATKYTKD GPGTKGGQSWTAEWLKFDNSYFKDVKAKTDEELLVLPTDAALFEDASFKVFAEKYAADQE AFFADYAASHKKLSELGAKYVPAEGIYID
Seq_2028143_Coleochaete_irregularis	>LREDVRSALGKSRAAGALRLPFHDAFTFDPQTGTGGMNGSIILELDRPENFGLKRIIRAL APVKEAYDKTNPVSWADLIAIGGAEAVGLCKGPFIPVELGRIDAREPDVEGQLPPETASS EQLKSSFRAKTFSVQELVALCGAHTVGSKGFGDPTTFDNTYFRMLLERPWDNKANEMASM IGLPTDRAIAVDDECLEWVRLYAKDQGKFFVDFRDAYVKLVNLGVKRNPI
Seq_2011516_Bambusina_borreri	>SAVSVEQLKGAKEAMKELITSKHCNPILVRLGWHDSGTYSKDVSGAWPAQGGATGSIRFK PEINHAANAGLANALALLEPIKAKFPGVSYADLFQLASATAVEVAGGPKIDMKYGRVDTT SPDQCPREGFLPGADHASLGDAAQHLRDVFYRMGLNDQDIVALSGAHTLGRSRPDRSGFG KAETKYTKDGPGTPGGQSWTVDWLKFDNSYFKDVKAKADPELLVLTTDAALFADPEFKKY AEKYAADEAAFFADYAVSHKKLSELGSKFDPPQGLTLDRAVYVVDDDVPDYGARVSDEMK ERLRREYVGFGGSPDQPLQGNPFAVISIIIAILAILAAITG
Seq_2018799_Bambusina_borreri	>PTVDSAYLKEYETARRELRALIAEKNCAPLMLRLAFHDAGTYDPKTRTGGANASIRGELE HSQSCNNGMKIAMDLLEVVKGKLPAFSYADLYQLAGVVAVEVTGGPTIPFKPGRKDSLAT TPEGRLPDATQGPSHLRDVFGRMGFSDRDIVALSGAHTLGRAHKERSGFEGAWTSQPLKF DNSYFVELLKGESDGLLQLPTDKCLVSDPGFRPFVDLYARDQDTFFKDYVEAHKKMSELG CKDTSPAFWAPQSAEVEPVSATTVLGQAAVGIIVAAAVLVFGFVNEARRK
Seq_2006936_Phymatodocis_nordstedtiana	>LQRAATALLTTSLPRSPQHMAFSSLPSIRGLGTSLLPRRTNLMKRAKSPPALSRGLAGAT VASTKVEELRGAKEAVRELIGSKYCNPILVRLGWHDAGTYDKDAGEWPKAGGATGSIRFS QEMGHGANKGLAGIVALLEPIKQKYPTVSYADLFQLASVTAIELAGGPKVPMRYGRVDAP SPNDCTPDGRLPDAAPPDPAGHLRSVFYRMGLNDQEIVALSGAHTLGRSRPERSGFGKEV TKYTEKGPGAPGGQSWTVDWLKFDNSYFKDVKAQSDAELLVLPTDAVLFQDPGFRKYAEK YAEDQEAFFRDYVVAHKKLSELGAKFDPPQGISLD
Seq_2008068_Phymatodocis_nordstedtiana	>VREAVRSALTPAKSPGVLRLVFHDAGTFDLPSASGGMNGSVLFELERPESNGLKRYTKFL DGVREALRSRALGVSWADLIAVAGAEAVELCGGPSIPVRVGREDSRSADAPDRMPAETFD ADQVIQSFGSKGFSVQEAVALLGAHTLGGKGFGDPTVFDSAYFRVLLQRPWNNKADNMAS MIGLPSDRAIVESREAEEWIRIYANDEARFFADFAVAYTKLVDSGAKWRAA
Seq_2034784_Phymatodocis_nordstedtiana	>MEAPVVDASYQKEVENARRELRAFIACQNCAPLMLRLAFHDAGTYDPVTRSGGPNGSIRN EMEYSQACNAGMKKAIDFCESIKAKVTRLSYADLYQLAGVVAVEVTGGPTIPFKPGRKDS LAVTPDNRLPNASKGAAHLREVFGRMGFSDREIVAISGAHTLGRAHKERSGFEGAWTKEP LKFDNSYYTELLEGETDGLLQLPTDKCLLADAAFRPYVELYARNQDAFFKDYVSAHKKMS ELGCEATSPAFWGAGGGEPERTSAAVILGQAAVGVAATAVVLFLGYMSEMRRR
Seq_2034896_Phymatodocis_nordstedtiana	>MGKIYPVVSPEYQKAITKAKRELRALIANKNCAPIIVRLAWHNCGTFDASTKTGGPTGSI RNRVELAHGANAGLLWAVDVLESVKAKYPNISYADLYQLAGCIAIEVTGGPEIEFKPGRK DEDESPPEGRLPAATEGPKHLREVFGRMGFSDQELVVLSGAHTLGRCHRDRSGFEGPWTV DPLKFSNDYFQNLLKGDSPGLIQLPTDKALVEDPALKVYVEKYAQDEDVFFEEYAAAHKK LSELGFADA
Seq_2035464_Phymatodocis_nordstedtiana	>AQAADIVQRQQRAAFLTKLKNALAVAVEANQELIPGLLRLAVNDALTYDKATKTGGANGS IRFSEELERPENKGLGAALELLEKVKGEVDQDAKGGPVSYADLIQFGAAAGVKRTFINSC IGKTGGDPARGLDLYRAIGSAGQWGQFDKLFGRADADAADPAGRIPANWAETSTLELTQL FEPFGLKPRQITILSIFLADDAAAFEAKLAEDAEYLPWVEKYLKSRSTISETDYQVDLIT AFSKLSTLGAPINTEAYTFARPRLNL
Seq_2008420_Staurodesmus_omearii	>LKGAKEAIKELISSTAANPILVRLGWHDAGTYDASIAEWPTAGGATASIRFTPELGHGCN AGLTNALALLEPIKEKFPDVSNADLYQLASATAIELAGGPRIPMRYGRLDATSPDQCTPD GRLPDADPPSPADHLRAKFGRMGLNDKEIVALSGAHTIGRARPDRSGFGKEETKYTKNGP GTPGGSSWTPNWLTFDNSYFKEVKAKRDAELLVLPTDAALFEDPGFKVYAERYATDSDAF FADYALAHAKLSELGAKFDPPEGVKLEKFEYVDSDYEDYGSRVSDEMKERLKKEYLGFGG SPDQPLPSNSFLNIIIAISVLAILAWLTG
Seq_2010382_Staurodesmus_omearii	>TAAYLDAVKELDLNAVKNDVTNTLRTSQETWPADFGYYGGLMVRLAWHCSGSYRSWDGRG GCDGARIRFAPELNWPDNTNLDKARALLEPVKAKYGDQLSWGDLIVIAGNTAIEAAGGPT LGLCLGRIDDVDGTASLQLGPTKEQEAVAPCAVQGECKSPLGVTTIGLIYVNPEGPMGKP DPSASAPNIRDTFARMGMNDSETVALIGGGHALGKSHGACPAGPGQCGQGSSKGINFTYT SGFEGPWTDTPT
Seq_2040699_Staurodesmus_omearii	>ANIEQLKGAKEAVKELLTSKSCNPILVRLGWHDSGTYQVTPDAEWPKGGGANGSIRFSPE IGHGANAGLNSALALIEPIKQKFPAVSYADLFQMGSAVAIEVAGGPKIDMKYGRVDTTGP HECPKEGNLPDAAPANCAEHLRKVFHRMGLTDQDIVALSGAHTLGRARPSRSGFGKESTK YTKDGPGLPGGSSWTPDWLVFDNSYFKVMKEKSDPELLVLPTDAVLFEDPEFKKYAEKYA EDQDAFFTDYAASHKKLSELGSKFEPAEGVKIE
Seq_2041474_Staurodesmus_omearii	>MQAPVVDAGYLKEVETAKREMRALFAEKNCAPIMLRLAFHDAGTYDPKTRSGGPNGSIRS ELEYTHGCNAGMKISIDLLEPIKEKLPRISYADLYQLAGVIAVEVTGGPAIPFKPGRKDS LAVTPEGRLPDANLGTQHLRDVFGRMGFTDRDIVAISGAHTLGRAHKERSGFEGPWTKQP LKFDNSYYVELLSGEKDGLLQLPTDKCLLGDAGFSPFVELYARDQDAFFKDYAEAHKKMS EAGCSNTSPAFWSAGSTQGEAVSSATILGQAAVGLAATAVVIILGYMNELRRK
Seq_2042233_Staurodesmus_omearii	>KEKLVREAVRKVLTPAKCPGALRLAFHDAGTYDNSTGTGGMNGSIVFELDRPESNGLKRY VKILGKAREDLAAQSINVSFADIIAVAGAEAVEICGGPHIPVRLGRVDLGQADAEGRMPA ETFNADEVIASFSGKGYSLQETVVLLGAHTLGGKGFGDATIFDNSYFSILLQRPWKDTKI AMAEMIGLPSDKAIVESEDARRWIDIYAADQPRFFGDFAKAYVKMVDSGATW
Seq_2003175_Planotaenium_ohtanii	>ASSVEDLKGAKESIRELIQSKNCSPILIRLGWHDAGTFDKNVTDPWPAPGGANGSIRFKP EIDHGANAGLASALQLLEPIKAKYPSVSYADLFQLASATAVEVAGGPVIPMKYGRVDTER PEQCSKEGNLPDAGPPSPAEHLRKVFYRMGLNDQDIVALSGAHTLGRSRPERSGWGKAET KYTKNGPGLPGGQSWTVQWLNFDNSYFKDIKAKTDEELLVLPTDAALFEDPGFKVFAEKY ASDQGAFFKDYALSHKKLSELGAKFDPPTGIVIDGPQPFKAEDYSSPQRELSDTMKEKMR KEYLGLGGSPDQPLQTNYFFNIIIAIAVLAILTKLSG
Seq_2004509_Planotaenium_ohtanii	>RRQALLGASAASLSLLLPALGGRDEAMAADLIERGQRAEYLGLVKSKLASAIEKNQELIP QILLLFLNDVASYDKESKSGGANGSIHFSDEISREENAGLAPALALLTSVKSSIDVDEET GVASKWGPISYSDLLVFGAQSAVKRLFLNAAISKAGGDEAKGKQLYVAFGSSGQWGYFDK LFGRADAESSDPIGRVPDWKNASTEEIKLKFAQLGLKPRDIAVLSVFFGAPIEETEAKFS ADEEIAPYVTKYQKSRLTTSQNSYEVDLITAFTKLSKLGAPINFEAYTY
Seq_2022124_Planotaenium_ohtanii	>MAKSYPVVSEEYKKAIEKAKRELRALIAEKNCAPIMLRLAWHNCGTFDVATRTGGPNGTI RRADELAHGANAGLKWAVDTLEPIKAKVPIVSYADLYQLAGVIAVEVTGGPEIEFHPGRK DEEKSPEEGRLPDATKGCDHLRAVFGHMGLSDKEIVLLSGAHTLGKCHKDRSGFEGAWTH QPLKFSNDYFQELLKGDTEGLLKLPTDKALVEDPKFKEFVDIYAADEDKFFEDYAAAHLK LSELGFADA
Seq_2022345_Planotaenium_ohtanii	>MVAPTVDDHYLKEIQKANRDLRALIAEKNCAPLMLRLAFHDAGTYDTNTRSGGPNGSIRS EKEYSHGANAGMKIAIDLCENIKRNHPILSYADLYQLAGVVAVEITGGPTIDFKPGRKDS LFTPAEGRLPDANKGSQHLREVFHRMSLSDQDIVALSGAHTLGQAHKDRSGFEGQWTRQP LKFDNSYFKELLRGESEGLLKLPSDKCLVTDPEFVRYVQLYAEDEEAFFRDYAAAHKNMS ELGCHDTSPAFWTSEAPKEKSNGAVVLAQAAVGVAATAFVLALGYINELRRR
Seq_2000006_Zygnema_sp._A	>ANVEQLKGAAEAIKELISSKSCSPILVRLGWHDSGTYNASVPASEWPKAGGANGSIRFKP EIGHGANAGLDNAFALLEPIKEKFPAVSYADLFQMASAVAIEVAGGPKIDMIYGRVDTTG PDQCPAEGNLPAATPPNPAEHLRTVFHRMGLTDQDIVALSGAHTLGRAHASRSGLGKQST KYTKDGPGFPGGSSWTPDWLKFSNDYFQLVKAKGDPELLVLPTDAVLFEDPEFKKYAEKY AEDKDAFFADYAVAHKKLSELGSKFDPSEGVKI
Seq_2003637_Zygnema_sp._A	>RQLKNGATYTSSRGIARAAADVDQLKMAKQAIKNLIKTTSSNPILIRLGWHDSGTFDKSI SEWPAAGGATASIRFRPELGHGANAGLDSAIALVEPIKQRYPGVSYADLFQLASATAVEL AGGPKIPMRYGRVDSSSPADCAKEGNLPDAAPPSPADHLRKVFYRMGFTDQEIVALSGAH TLGRARPERSGFGKESTKYTKDGPGKPGGSSWTADWLKFDNSYFKDVKAQTDSELLVLPT DAVLFSDPEFKKYAEKYAEDQAAFFADYASAHKKLSELGAKFDPPQGVSIEEPDFSDRKM SAAQKEKLRQEYLGFGGSKDQALSNNPFLLIIAGITILVLLSKLSG
Seq_2004597_Zygnema_sp._A	>MQAPVVDAGYSREVETARRELRALLSEKNCAPIMLRLAFHDAGTYDAKTRTGGPNGSIRS EMEYTHGGNAGMKIAMDLLEVVKAKVPRLTFADLYQLAGVVAVEVTGGPTIPFKAGRKDS LAVTPDGRLPDATKGSQHLRDIFGRMGFSDRDIVAISGSHTLGRAHKDRSGFEGPWTREP LKFDNTYYKELLKGESDGLLQLPTDKCLLSDPGFRPFVELYARDQETWFKDYSAAHKKMS ELGCADTSPAFWDSSAPKETVSSAAILGQAAVGFAATAVIIFLGYMNEARRKARK
Seq_2025344_Zygnema_sp._A	>GGPSLGLCLGRVDDIDGSASVALGPNDYQQEIAPCPKAVDGNCSAPVGPTTLGLIYVNPE GPMGKPVPEKSAPQIRDTFSRMGMNDTETVALIGGGHALGKAHGACKPAPGQVCGVGPSK GKGNYTVTSGFEGPWTTSPTNWTNDYFNNLMSFKWEVHLGSGGKNQWRPNINTGVNAAGK QTILTGPNIMMLTAKDTNYSQLVKLYAGKVETLKTQFAAAWYKLTTRDMGPYSRCISVDN SLPAAALWQCPLPAPSSSVPDFKKVAEDIAAILNQDNAALPADKDSTGKSTYSALFATLA WQSASSYRATDYMGGTNGARIRYSPMKDWENNVGMDLVTKVLQPVKDKYPSLSYADLIVL AGNVALQDSVSLQFTGGRVDATESCTIDDELK…
Seq_2014444_Spirotaenia_sp.	>KTYPPVSAEYAAAVAKARRELRALIAEKNCAPIMLRLAWHNCGTYDVKTNTGGPNGTIRN NHELSHQANAGLTWAVQQLECIHDKLPVLSYADIYQLAGVVAVEVTGGPDIDFVPGRLDL TDSPDEGRLPNPTKGADHLRQVFVTQMGMSDKDIVVLSGAHTLGRCHKERSGFEGPWTEK PLKFSNDYFQELMGGERDGLLQLPSDKVLVEDDKFRLYVELYAKDEDAFFADYAESHKKL SELGF
Seq_2006229_Cylindrocystis_sp.	>AAVDVESLKGAKEAIVDLLKSKQCNPILIRLGWHDAGTYDKAISEWPTCGGANGSLRFQK ESAHAANNGLANAVKLLEPIKEKFPAVTYADLFQLASATAIEVAGGPKIPMKYGRVDARD ENDCHPEGNLPDAAPPSPAGHLRKVFNRMGLEDKEIVALSGAHTLGRSYPSRSGFGKEST KYTKDGPGTKGGQSWTVEWLKFDNAYFKDIKAKTDEELLVLPTDAALFEDPGFKVYAEKY AADQEAFFADYADAHKKLSEQGAKFDPPEGVTLDAGPKKFSAAEYSSGKSELSSTMKDKI RKEYLAFGGSPDQPLKANYFLNIIIAISVLVILTKLVG
Seq_2008514_Cylindrocystis_sp.	>YPVVSPEYKAAIDKCKRKLRAAIAEKNCAPIMVRIAWHSAGTYDVKTKTGGPTGSMKNKE ELAHGANAGLAWAVEFLEGIKAQVPEVSYADLYQLAGVVAVEITGGPEIPFHPGRKDNMT SPEEGRLPDATKGADHLRDVFGHMGFGDKEIVALSGAHTLGRCHKERSGFEGAWTKAPLF FSNDYFNILLKGEEEGLLQLPTDKVLVTDPAFRPFVEAYAKDEALFFKDYAEAHLALSEL G
Seq_2052168_Cylindrocystis_sp.	>LEAPVLDSAYLTTIEGARRELRALLAEKNCAPIMLRLAFHDAGTYCARTRTGGPNGSIRS EKEFTHGGNAGMKIAIDLLEPVKAKFPKITYADLYQLAGVVAVEVTGGPVIEFAPGRKDS LSCTPDGRLPDAVKGPSHLRDIFHRMGFIDQEIVALSGSHTLGRAHKERSGFEGQWTRSP LRFDNTYFQELLRGDSEGLLKMPTDRALVEDPSFRPWVELYAKDEEVFLRDYAAAHKKMS ELGCKDTSPAFWGAAKGAAGGASSATSSASTVLAQSAVGLAAAAVVVVLSYLVEVRKK
Seq_2052670_Cylindrocystis_sp.	>AQAADIIQRAQRGTFVGVVQKKFREALAGPDANVVPELLRLALNDAFTYDKTTKTGGANG SILQSDELSRPENKGLEKAVAFLATVKDSIDAEVKGGPIGLADLIAFGGQAAAKRSFLDA AIVKAGGDLKKGKTLYDAFGSSAQWGFFDKQIGRTDATEADPAGRVPDWSTASVEEIKAK FLEYGLKPRQLAVLSAFLGPDQAATEAKLAADPEMAPYVAKYQKSRKSVSQTDYEVDLIT AYTKIAQLGKPIFYEAYTY
Seq_2006998_Coleochaete_scutata	>PVKTLSARMAEVTPTVEQLKGAKQAISDIIKSTSSNPILIRLGWHDAGTYDKNVREWPKC GGANGSLFYDIVQKHGANAGLNSAVKLLEPVKAAYPSVSWADLFQMAGATAVELAGGPQI NMKYGRVDVSSAEDAVKEGNLPAATPPSPADHLKAVFYRMGLDDKDIVALSGAHTLGRAY PNRSGLGVAETKYTKDGPGTKGGQSWTAEWLKFDNSYFKDVKEKKDAELLVLPTDAALFE DPGFKVYAEKYAEDQDAFFSDYAVSHKKLSELGSKFVPAEGISI
Seq_2008393_Coleochaete_scutata	>ALAADLTQRLQRGEFQGKIKDALRVGIEANPSIAPLLLRLAINDIASYDPVTKTGGANGS IRFSEELSKPANKGLDKALKFLEGIKETVDSSKSGPVSWADIIQFGAQSAAKRLFLEHAI KFAGGDEEKGKTIYQAFGSAAQWGFFDKQRADATEADKNSGFDWASASAGEIKDKFGSLN VKPRYVCTLTAFLAEDQGAMEEKLSADADLAPNIKKYQRSRREVSETEYEVDLISTFTKL STLGQKINYEAYTYAPPR
Seq_2011821_Coleochaete_scutata	>VVDDAYRKSIEKARQLLRGLISEKHCAPIMLRLAWHDAGTYDVHTRTGGPNGSIKAEKEL NHGANNGLVIAVQLCESIKEKVPTVSYADLYQLAGVVAVEITGGPTIDYQPGRRDSLAVP PEGRLPDAKQGAPHLRDIFHRMGLSDQDIVALSGAHTLGRAHKERSGFEGAWTREPLKFD NSYFIELLDMESKGLLKLPTDKCLVEDRAFKPFVERYAKDQDEFFRDYAVSHKKLSELGW NNLGKPVSTVEELVSPSTILWQSAAG
Seq_2002994_Staurodesmus_convergens	>PGKCGTGPLKGKGPNTFTSGFEGPTDTPTSFGNEYFRNLLAFDWEVHVGPGGHHQWRPKA KSSMDPPPPLIMMLTADVAFINDANYLTLVKEFARDIKLLAANFSAAYQLTTRDVGPITR CVNVDGTLPPVQPWQCPLPTPPSALANFGAVAKAIRKILTVPNKALAPDTAADGSQTYAA LFANLAWRSAFSYRQTDHRGANGARIRFSPIKDFPGNQGLDKVLQVLKPVKDQFKTLSYA DLIVLSGNTVFNFPGGPLFLPFTGGRVDAPGACVVDGTLKPRMYQSAVISVKDDAKVKGL SLREYVAFMGIPSSPLQMALIGYSGAWSPTVPPLSNVFYKTLLSEKWVKQKSASGLDEYA AKEKKNVIITPLSFALIQDPELLAITKEYAAN…
Seq_2003974_Staurodesmus_convergens	>ASAADILQRIQRGEFQDKLKIALAPAVQANQELIPSLLRLALNDALSYDKASKTGGANAS IRFKEELERPENAGLEPAFKLLEEVKATVDADAKGGPVSYADLIQFGASAALKRKFINTF TQKAGGDEKRGLELYRATGSGGQWGQFDKQFGRADADGPDPAGRLLQWDKASPAELKAAL APFGLKPRQIVVLSVFLSDSPDELEARLAEDPDFAPWVESYNNSKRSVSQNSYQVDLINT FSKVSVLGAPINTEAYSYTVQRKPL
Seq_2013531_Staurodesmus_convergens	>PLPPSPALQLAVDFEAVAKDIAATIGVPSSAVPAEKIESGASTYAALFASLAWQSASSYR DTDHQGGTNGARIRFAPIKNWVDNSGLDAVLKVLQPVKDSHPGLSYADLIVLASNVALQD TLELPFTGGRVDTAGPCMVDAELKPRAYQSYSILVKDDAAVKGLTLCEYVALFALPRSPS QHTCVGFSRSWSPVVEPLSNAFFQVLLSETWVKQTSARGNKEYAAQGKSGVFVTPRDAAL LQNAGLRRIVKEYAASNPTLLREFSSGWTKMMNA
Seq_2013750_Staurodesmus_convergens	>LRGAKEAVKELIKSKYCNPILVRLGWHDSGTYDKDAGDWPVAGGATGSIRFKPEIEHGAN AGLAGAIKLLEPIKEKFPAVSYADLFQLASAAAIEVAGGPKVPLRFGRVDAPSAEYCTPD GRLPDAAPPSPAQHLRNVFYRMGLNDKEIVALSGAHTLGRSHPERSGFGKESTKYTKDGP GSPGGSSWTVDWLVFDNSYFKEVKAKRDSELLVLPTDAVLFEDPEFKKYAEKYAEDQDAF FKDYAAAHKKLSELGSKFDPPQGVYIDAIYVDDDDEDYNDNKMSDALKAKLKEEYLGFGG SPDQPLKSNPFLLIIVGIAFLAVLSWLTG
Seq_2060266_Staurodesmus_convergens	>ANVEQLKGAKVALTELLNTKKCHPILIRLAWHDSGTYNASISDAEWPKAGGANGSIRFAP EINHGANAGLQGALDLLAPIKEKFPAVSWADLLQLGSALAVELAGGPKIQLKLGRLDVTG PEQCPDEGNLPAATPPHPADHLKHVFHRMGLSNKDIVALSGAHTLGRAYKNRSGLGAEST KYTKDGPGTLGGSSWTPDWLVFDNSYFKVLKAADDPELLRLPTDSVLFEAPEFKEFAEKY AEDQAAFFADYAESHKKLSELGSKFDPPEGVTIE
Seq_2060573_Staurodesmus_convergens	>MQAPTVDSAYLKEVETARRELRALIAELNCAPLMLRLAFHDAGTYDPKTRSGGPNGSIRS ELEYAHGANAGMKKAIDLIEPIKSRLHRLTYADFFQLAGVVAVEITGGPTIPFKPGRKDS LAVTPEGRLPDASKGANHLRDVFGRLGFTDRDIVAISGAHTLGRAHKDRSGFEGQWTSDP LKFDNAYYVELLKGHADGLLQLPTDKCLVADAGFRPFVELYARDQDTFFRDYTEAHCKMA EAGCKDTSPAFWDAGATKESVSSATILGQAAVGFVATAAVIFLGYLNEARRK
Seq_2046839_Mesotaenium_endlicherianum	>AHAADLIERIQRGNYLTLVQGKLRRAVSANPEIAPALLKLGLNDAATYDPVSKTGGANGS IHFSEELSRPENKGLDVAVKFLEGVKADIDAETVKNGPISWADLIALAAQAGAKRLFYED ALVKTGGDVSKATQISQSFGSASQWGLFEKRFGRTDATEADPAGRVPDWPNASIGDIKTR LGELGIKPYVVVSLAPAFGDRTAIYAKLAQDPELAQYVNKYEKSRKTISQTDFEVDLIVQ YSKLALLGQAINFEAYSYAPPPVQWKL
Seq_2047425_Mesotaenium_endlicherianum	>MPAPVVDSAYMKETEKAKRLLRALVAEKNCSPLMLRLAFHDAGTYDLKSRSGGPNGSIRF EEEYSHGGNAGMKIAIDLLEPIKAQCPNVTYADLYQLAGVVAVEVTGGPTIDFVPGRMDS SKCTPDGRLPDAKKGSQHLRDIFHRMGFSDKEIVALSGSHTLGRAHKERSGFEGAWTQQP LKFDNSYYVELLRGASEGLLQLPTDKALMADPSFRPYVELYAKDEAAFFADYAAAHKKMA ELGCRDTSPAFWNAAGKDGSAESYYGILGQGAVGVAVAAAVMIIGYLNEARKKVA
Seq_2052635_Cosmarium_subtumidum	>VREAVRSALTPAKCPGVLRLAFHDAGTFDLATGTGGANGSVIHELGRPESDGLKRYVKLL GKVKDELAKNSIEASWADLIAVGGAEAVKMCGGPSIPVRLGRQDSGIADAEGRMPAETFN ADQVIKSFSGKGFSVQETVALLGGHTLGGKGFGDPTVFDNSYFSILLQRPWNKKEDKMAY MIGLPSDHAIVEDSDAEKWIKIYSEDEPRFFNDFTAAYLKMVDSGAMWLG
Seq_2052667_Cosmarium_subtumidum	>SELRNMANVEQLKGAKEAIAELIASKHCQPILVRLGWHDSGTFDASVPASEWPKGGGANG SIRFRPEIGHGANAGLDSAIALVEPIKAKFPAVSYADLFQLASATAIELAGGPKIDMKYG RVDTTGPHECPAEGNLPDATPPNPAEHLRTVFHRMGLTDKDIVALSGAHTIGRARLTRSG CGKESTKYTKDGPGLPGGSSWTPDWLKFNNDYFQVVKAKNDPELLVLPTDAVLFEDPEFK KYAEKYAEDQDVFFADYAVAHKKLSELGSKFDPPEGVTI
Seq_2053825_Cosmarium_subtumidum	>TDAALAADLNQRIQRGKFLDKLKLALAGPVERNQDLIPGLLRLVINDAITYDKETKTGGA NGSIRFAEELKRPENAGLEPALKLLETVKAEVDEGALGGPVSYADLITFGGSAALKRVFI NDAVAKAGGDYEKGVDLYRAIGSAGQWGAFDKQFGRPDATEADPAGRVPIWGEASTAELT AVFAPFGLKPRQITVLAIFLSDNLEAFEDKLAADPEYAPWVTKYRKSRGTTSQTDYQVDL ITAFSKLSVLGTRLNFEAYTFIPDRPKFK
Seq_2053834_Cosmarium_subtumidum	>MQAPVVDAGYLREVEVARRELRALLSEKNCAPLMLRLAFHDAGTYDPKTRSGGPNGSIRS ELEHSQGSNAGMKIAVDLCELVKAKAPRLTYADLYQLAGVVAVEVTGGPTIPFKAGRKDS LAVTPDGRLPDATKGSQHLRDIFGRMGFSDRDIVAISGSHTLGRAHKDRSGFEGAWTKEP LKFDNAYYRELLKGDSEGLLQLPTDKSLVSDLGFRPFVELYARDQDAFFRDYTQAHKKMT ELGCADTSPAFWEESAAKEPVSSATILGQAAVGFAATAIVIFFGYMNEVRRKARK
Seq_2054573_Cosmarium_subtumidum	>AAADVEQLKGAKEAIKELIKSKYCNPILIRLGWHDSGTYDRNITTGWPEAGGATASIRFK PEIDHGANAGLDSALELVEPIKQKFPGVSYSDLFQLASATAVELAGGPKIPMRYGRVDAD SPKHCAEEGNLPDAAPPSPADHLRKVFYRMGLNDQEIVALSGAHTLGRARPERSGFGKES TKYTKDGPGKPGGSSWTADWLVFDNSYFKDVKAKTDSELLVLPTDAVLFDDPEFKKWADL YAQDQFAFFEDYAQAHKKLSELGAKFNPPQGVMLEAPDFSDPKMSDALKDKLRKEYVGFG GSPDQPLTNNPFLLIIAGITILALLSWLSG
Seq_3009968_Zygnema_sp._B	>GLTAVGSLGSLSLTGDANAADLIQRIQRGDFLTLVQGKLRVAVKENSELVPELLRLALND ALTYDKASSSGGANGSIQFSEELERPENKGLEKAVKLLESVKADIDEGAKGGPISWADII QFGGQAAVKRLYLEAAIRKAGGDEAKGRQLNFAFGSSSQWGFFDKQFGRADSTEADPAGR VPDWSSTSVEEWKAKLAPYGLKPRQLVVLSAFLDRDILAVEEKLAKDSEAAPFVQKYQKS RESISQTDYEVDLITTFTKIAQFGAPINYEAYTFVPPRRNI
Seq_3012786_Zygnema_sp._B	>SLTAEGLKFCRTSDVSVLKHSKQQTVGNAQKGKLVVTSVASDPEQLKGAREAIKELIKNT NSNPILIRLGWHDAGTYDNGISEWPKHGGANGSLRFKPETDHAANAGLFKALDLVEPIHQ KFPNVSYADLFQLASATAVELAGGPKIPMIYGRVDARTPDDCSREGNLPDAGPPNPAEHL RKVFYRMGLNDKEIVALSGAHTLGRSRPERSGWGKKETKYTKDGPGAPGGQSWTVEWLKF DNSYFKDIKAKKDEDLLVLPTDAALFEDPGFKVYAEKYAEDEAAFFADYALAHKKLSELG ASFDPPQGIEIDAPQPEKFKAAKYSSGQKDLSPAMKEKLRAEYLAVGGSPDQPLKGNYFL NIIIAISVLAILSKLTG
Seq_3012956_Zygnema_sp._B	>MEAPVVDASYRKAVEGARRELRSLIAEKNCAPIMLRLAFHDAGTYDSKSRTGGPNGSIRS EKEYIHGGNAGMKIAIDILEPVKAKFPKVTYADLYQLAGVVAVEVTGGPIIDFISGRKDS LAATPDGRLPDAGKGAPHLRDIFHRMGFTDQEIVALSGSHTLGRAHKERSGFEGQWTNNP LRFDNTYYKELLKGESEGLLQLPTDKALMNDPNFRPWVEVYAKDEDTFFKDYAAAHKKMS ELGCKDTSPAFWETSSPSSDSTPASTIVAQGAVGFAISAIVVIASYLYEARKKM
Seq_3077528_Zygnema_sp._B	>YPAVSDEYKVAIEKARRKLRGIIAEKNCAPIMVRLAWHSCGTWDYKTKTGGANGSIRNPE ELAHGANAGLAWAVEFLEPVKSAFPIITYADLYQLAGVVAVEITGGPTIDFVPGRSDELK TPEEGRLPDANKGSGHLRDVFGHMGLGDKEIVALSGAHTLGRAHKERSGFEGPWTPAPLL FSNDYFIELLKGETEGLLKLPSDKALVEDASFREFVETYAKDEEVFFKDYAEAHKKLSEL GLA
Seq_2006323_Mesotaenium_braunii	>VRQAVRMAVSPPKAAAVLRLAFHDAGTFDCSRGTGGMNGSVLYELERPESSGLKRAVKAL ERARLELDPSLAVSWADLIAVAGAESVAICGGPHIPVRLGRLDSGAPDEEGQMPEETLSA PALKESFRAKGFSPQEMVALSGAHTLGSKGFGDPVGFDNSYYTILLQKPWAAAGGNSMSA MIGLPTDRAIVSDSECLHWIETYASSQPRFFQDFSAAYTKLVESGARWEA
Seq_2007327_Mesotaenium_braunii	>AAADVEQLKGARKEIKEIIQSKYCNPILIRLGWHDAGTFDKSVKDWPVHGGANGSIRFVP EKGHAANAGLDNGIGLLDPVKEKFPGVSYADLFQLASATAIEMAGGPEIDMKYGRVDADG PSACPKEGNLPSADPPSPADHLREVFYRMGLNDKDIVALSGAHTLGRSRPDRSGFGKPET KYTKDGPGKGGGQSWTVEWLKFDNSYFKDIIEKRDEDLLVLPTDNVLTQDPSFKEFTELY AKDQAAFFKDYAESHKKLSELGSKFDPPEGVKIGEGPVAEKFSAAKYSSGEASKSELSPA MKEKIRAEYLAIGGSANKPLQSNYFLNIIIGISVLAIATKLAG
Seq_2047359_Mesotaenium_braunii	>SPAQMAPDMAQLKAAKEDIVELIKKTHCGPILVRLGWHDSGTYDKSITEFPVCGGANGSI RYVPEMGHAANAGLDNAINLMKPLKEKYPNVSWADLFQMGSATAIELSGGPKIAMRYGRL DSEGEKSCPKEGNLPAAAPPDPAGHIRQVFNRMGLDDKDIVALSGAHTIGRSRPSRSGFG KDETKYTKEGPGNPGGQSWTVEWQKFDNVYFKDILAPKDPELLVLPTDACLVTDPEFKKY TELYAKDQEAFFKDYAESHKKLSELGSKFEPPEGVVID
Seq_2047422_Mesotaenium_braunii	>MGAPVVDAKYLKAINGAHTALWSLLEEKNCAPIMLRLAFHDAGTYDPASRTGGPNGSIRH EKMYGNSSNAGLKIAVDLCEPIKAEFPAVTYADLYQLAGVVAVDITGGPKIDFVPGRKDS MAVTPDTRLPDAKQGPQHLRDVFHRMGFSDQEIVALSGSHTLGRAHKERSGFEGVWTNNP YKFDNSYFTELLKDKAQGLLRMPTDKALVEDPAFRPFVELYAQDERAFFHDYAAAHKRMS ELGCQDTSPAFWGRAAAGAGPDGLYALLGQAAVGVAVTAAVVIIAYVKESRKLLALK
Seq_2047688_Mesotaenium_braunii	>HAADLTQRIQRGAYLSKVQLALKETVAENTALIPELLRLALNDAATYDKATKTGGANGSI RFSEELGRPENKGLDKAVQLLEKVKGLLDASEDKSGPIGWADLIQLAGRAAAKASFLEAA VRKAGGDRKKGRTIVDAFGSSSQWGFFDKQFGRKDATEADPPGRVLDWAKASNAEIKEKF AAYGLKPRQVVALSPFFGPDQDAVERKLAEDPEFAPFVQKYQRSRETISQTNYEVDLITT FTKLAQLGAPISYETYTYPPPRVT
Seq_2003960_Roya_obtusa	>IDKTWRELRALIAEKNCAPLMLRLAFHDAGTYDIKTRSGGPNGSIRSEKEYTHGGNAGMK IGIEILEEVKQRHPAITFADLFQLAGVVAVEVTGGPEIDFKPGRKDSLAVTPDGRLPDAT KGSNHLRDVFGRMGLSDQEIVALSGSHTLGRAHKERSGFEGSWTNNPLKFDNSYYVELLR GDTNGLLKLPTDKCLVEDPRFRPYVELYARNQDAFFHDYAAAHKKMSELGCKDTSPAFWK SEQPKAEAASSGIIVLAQSAVGFAATALVLAAGYFYEIRRK
Seq_2025641_Roya_obtusa	>GKGYPVVSEEYQTAIKKARRELRALIAEKNCAPIMLRLAWHNCGTFDIKSKTGGPNGSIR NKEELAHGANAGLQWAVDTLESIKAKFPILSYADLYQLGGVVAVEITGGPDIPFHPGRKD ETKSPEEGRLPAATEGADHLRAVFGHMGLSDKDIVLLSGAHTLGRCHKDRSGFEGPWTHA PLKFSNDYFQELLKGESEGLLQLPTDKVLVVDPVFKPLVEAYANDEDLFFSEYAESHLKL SELGFADA
Seq_2026213_Roya_obtusa	>ISLLAPSHSGALEYSSTLEEEIRAAVQATMSKAQAPGVLRMAFHDAGTFDLATGTGGPNG SILLELDRPESAGLKRSVKVLKKTAAYLEKKGYAVSWADLIAVAGAEAAEICGGPHIPVG TGRPDSRSPDPEGRMPDEADGPDALKANFRKKGFGVQEMVALLGAHSLGGKGFGDPTTFD NAYYTILLQKPWMQQGNKMTEMIGLPSDRIIVEDPECLEWIKLYAADQDKFFVDFRNAYV RMV
Seq_2026577_Roya_obtusa	>RSASLSLKVTASTEEARVPGVHVNRRDALVGLSSVAGLLALEPAFLPSDANAADLNQRIQ RGAYLEIVKEKTKGAVNANPALLPDFFRLALNDAATYDKATKTGGPNGSIRFSEELSRPE NAGLDKVLSILAEVKEDIEATVRGGGPVSWADLIIIAADEAVRRTFLNYAVEKAGGDETK GLKLYFAIGSAGQWGAFEKQFGRTDAEEADPAGRVPIWSEASTAEIKAKLAGLGLKPRDV VALGLFYGPDLAATEAKLAEDEELRPFVEKFQKSRKTTSQSVYQVDLIAAFGKLAALSGP VNYEAYTY
Seq_2026845_Roya_obtusa	>AAANVEQLKGAKEAIKELITSKYCSPILIRLGWHDSGTYDKNFTDWPAGGGAIGSIRFKP EIDHGANAGLVNALALLDPIKEKFPEVSYADLFQLASATAVEVAGGPKIPMRYGRVDASG PEQCSPEGNLPDAGPPSPADHLRKVFYRMGFNDQEIVALSGAHTLGRARPDRSGWGKEST KYTKDGPGAPGGSSWTAQWLKFDNSYFKDIKEKTDEELLVLPTDAALFEDPGFKVYAEKY AADQDAFFADYAQAHKKLSELGSKFDPPQGVSLDAAQPKKFVAADYSETELSSSMKEKMR KEYLAVGGSPNNPLPSNYFLYIIVGISVLAILSKLTG
Seq_2013543_Cylindrocystis_brebissonii	>LEAPVLDSAYLKTIEGARRELRSLLAEKNCAPIMLRLAFHDAGTYCARTRTGGPNGSIRS EKEFTHGGNAGLKIAIDLLEPVKAKFPKITYADLYQLAGVVAVEVTGGPVIDFAPGRKDS LSCTPDGRLPDAVKGPSHLRDIFYRMGFTDQEIVALSGSHTLGRAHKERSGFEGQWTRSP LRFDNTYFQELLRGDTEGLLKMPTDRALVEDPSFRPWVELYAKDEEAFLRDYASAHKKLS ELGCKDTSPAFWGAGKGAAGGSASVPASTVLAQSAVGLAAAAVVVVLSYLVE
Seq_2030220_Cylindrocystis_brebissonii	>AYPVVSPEYKAAIFKAKRKLRAAIAEKNCAPIMVRIAWHSAGTYDVKTKTGGPTGSMKNK EELAHGANAGLAWAVEFLEAIKAEVPEVSYADLYQLAGVVAVEITGGPEIEFNPGRKDNM TSPEEGRLPDATKGADHLRDVFGHMDKEIVALSGAHTLGRCHKERSGFEGPWTKAPLFFS NDYFNILLNGEEEGLLQLPTDKVLVTDPGFRPFVEAYAKDEELFFKDYAEAHQALSELGC FEE
Seq_2036593_Cylindrocystis_brebissonii	>AAVDVEQLKGAKEAVVELLKSKQCNPILIRLGWHDAGTYDKSIPDWPTCGGANGSLRFQK ESSHAANNGLTNAVKLLEPIKEKFPAVTYADLFQLASATAIEVAGGPKIPMKYGRVDARD ENDCHPEGNLPDAAPPSPADHLRKVFNRMGLEDKEIVALSGAHTLGRSYPSRSGFGKEST KYTENGPGTKGGQSWTVEWLKFDNSYFKDIKAKTDEELLVLPTDAALFEDPGFKVYAEKY AADQEAFFADYAESHKKLSEQGAKFDPPEGVVIDDAPKKFRAAEYSSGKSELSAEMKEKM RKEYLAFGGSPNQPLQSNYFLNIIIAISVLVILTKLVG
Seq_2039912_Cylindrocystis_brebissonii	>AQAADIIQRAQRGTFVGVVQKKLREALAEDPSVVPELLRLALNDAFTYDKTTKTGGANGS IVQGDELSRPENKGLEKAVAFLATVKDSIDAEVKGGPIGWADLIAFGGQAAAKRSFLDAA IAKAGGDLKKGKTLNDAFGSSGQWGFFDKQIGRTDATEADPAGRVPDWSTASVEEIKAKF LEYGLKPRQLAVLSAFLGPDQAATEEKLAADPETAPYVAKYQKSRKSVSQTDYEVDLITA FTKIAQLGKPIFYEAYTYEP
Seq_2043836_Cylindrocystis_brebissonii	>AQAADIIQRAQRGTFVALVQQKFKEALAGPDADVVPELLRLALNDAFTYDKATKTGGVNA SILTSEELSRPENKGLEKAVAFLATVKDSIDADVKGGPIGRADLIAFGGQAAAKRSFLDA AIVKAGGDLKKGKTLNDAFGSSSQWGFFDKQIGRTDATEADPSGRVPDWSTASVEEMKAK FAEYGLKPRQLAVLSAFLGPDQAATEAKLLTDPETAPYVQKYQKSRKSVSQTDYEVDLIT TYTKVAQLGKPIFYEAYTYEPNR
Seq_2173413_Cylindrocystis_brebissonii	>LEAPVLDAAYLKTIDGARRELRSLIAEKNCAPIMLRLAFHDAGTYCARTRTGGPNGSIRS EKEFVHGGNAGMKIAIDLLEPVKAKFPKITYADLYQLAGVVAVEVTGGPVIDFSPGRKDS LSCTPDGRLPDAVKGPSHLRDIFHRMGFIDQEIVALSGSHTLGRAHKERSGFEGQWTRNP LRFDNSYFQELLRGDSEGLLKMPTDKALVEDPSFRPWVELYAKDEETFLRDYAAAHKKMS ELGCKDTSPAFWTGKGSAGGASSASAPASTVLAQSAVGLAAAAVVVVLSYLVEVRKK
Seq_2000973_Mougeotia_sp.	>ALDVDQLKGASEAIKEIILSKNCNPILIRLGWHDAGTYDKTVSNWPDCGGANGSLRFKPE SDHAANAGLVSALELLEPVKQKYPNVSYADLFQLASALAIELAGGPKIPMKYGRVDTSGP EQCPKEGNLPDAGPPNPAEHLRKVFYRMGLDDKEIVALSGAHTLGRSHPERSGWGKASTK YTKEGPGQPGGQSWTPDWLQFNNSYFTEVKAKRDEELLVLPTDAALFEDEGFRVHAEKYA SDQSAFFADYAEAHKKLSEQGAKFDPPQGVTLEGEGPKPFKAAEYSSGQKELSPTMKAKI RAEYLAVGGSANNPLGSNYFLNIIIVISVLAILSKLAG
Seq_2001237_Mougeotia_sp.	>AYPEVSAEYKVAVDKAKRKLRAIIAEKNCAPIIVRLAWHSAGTYDFKSKTGGCNGSIKNP EELAHGANAGLPWAVELMEPLKAQFPILSYADLYQLGGVVAVEVTGGPDIEFHPGRKDTF ETPEEGRLPDATKGCDHLRAVFGHMGLGDKEIVALSGAHTLGRCHKERSGFEGAWTSNPL HFTNDYFLELLKGESEGLLQLPTDKVLLEDPSFRPFVDLYAKDEDVFFKDYAEAHLALSE LGF
Seq_2006889_Mougeotia_sp.	>MEPPTVNDAYRKCVECVRRELRSLLSEKSCAPIMLRLAFHDAGTYDEATRSGGANGSIRS EREFSYGGNAGMKKAIDLLEPVKEKLPLITYADLYQLAGVVAVEVTGGPTIDFVPGRKDS LAITPDGRLPDASKGPPHLRAIFHRMGFSDQEIVALSGSHTLGRAHLERSGFEGEWTKNP LKFDNGYFLELLKGESEGLLKLPTDMALVEDPGFRPWVEAYAKDEEAFFRDYSKAHKKMS ELGCHNTSPAFWKKEEAPSSTSYATVLAQSAFGVAVAAVVVIASYVAEHRRL
Seq_gw1.17.128.1	>MAAGAPKVDAAYKDAVNKASLDVRDLINKENCIPMLIRLAFNDALTYDAPTNTSGANGSIRIKKELTHEGNKGLQHAVDLLKPIKEKYPNLTYADFFQLAGMLAVEAAGGPVIPFTPGRKDSWSFPPPGRLPDPTDATSHLRAVAERLGLPLRQFVALMGAHKLGRWWRDVQPPYFHQFYAPGPLKFDNVYFKDLVSGKLPKDGYLLGDVEFRQIIETYAEDEAIFTADYVVAHEALSLLGTKLPPAREVAAAAAAAAASADGQSLQLPAGAQAAIGVAAVVIGAVVIGGWYWRRRRRLQGSAA*
